# Supplementary material for: Co-developing a health promotion programme for indigenous youths in Brazil: A concept mapping report
Source: PLoS One. 2023 Feb 15;18(2):e0269653. doi: 10.1371/journal.pone.0269653 (PMC9931109; doi:10.1371/journal.pone.0269653)
Supplement: S3 Table — (XLSX) [file pone.0269653.s003.xlsx]

## Sheet: Sorting_report_MH__1654096273
#	Username	Name	Pile Number	Pile Name	Statement Number	Statement
1	ADS1		1	G1	6	Financial independence.
					68	My parents do not divorce.
				G2	62	Do not be grounded.
					64	My aunt to be home.
				G3	17	To have graduated high school.
					52	To play with my teacher.
				G4	20	Defend family in disputes and discussions.
					69	Do not be cold
				G5	38	My friends stop fighting.
					46	Peace.
				G6	31	To have friends.
					35	To be happy at school.
				G7	23	To have a good job.
					37	To buy toys.
				G8	36	Not having bullying.
					42	To make my family happy.
				G9	32	To eat tasty foods.
					51	To celebrate my birthday.
				G10	18	Improve relationship with mom.
					49	Compassion.
				G11	5	To be inteligente.
					28	To study.
				G12	13	Physical education class on Monday.
					43	Being with my teacher.
				G13	30	Joy
					34	To have access to mobile.
				G14	29	More happy in Family.
					39	My parents stop fighting.
				G15	50	To visit my relatives.
					53	To dance “funk”.
				G16	44	Being with my father and mother.
					71	Traveling
				G17	45	My Family.
					63	Not being alone.
				G18	22	Own house.
					40	My father gets a job.
				G19	7	Respect among people.
					41	To see my teacher happy.
				G20	25	Having a boy or girlfriend.
					73	Love
				G21	65	Don't get beaten by my mother.
					72	Win a boot from my mother.
				G22	19	Building a family.
					66	Feed me well.
				G23	27	Paternal presence.
					33	To have a baby brother.
				G24	47	To paint.
					48	To draw.
				G25	16	Family care.
					55	My mom moving house.
				G26	56	Doing my homework with my mother.
					57	To read.
				G27	2	15 minutes of break.
					60	To play at school.
				G28	4	Practical classes.
					58	To know how to read.
				G29	3	More fun classes.
					10	To be a professional soccer player.
				G30	1	Family union.
					67	My father stop drinking.
				G31	8	Sport investment.
					26	To play sports.
				G32	11	Less questions in class.
					61	Not being with strangers.
				G33	9	Mortality decrease.
					15	To have physical and mental health.
				G34	21	To get good grades.
					24	Faith.
				G35	12	Have a library at school.
					54	A handsome/good teacher.
					59	To have money.
				G36	14	Leisure activities.
					70	My relatives do not die.
2	ADS10		1	G1	4	Practical classes.
					11	Less questions in class.
					19	Building a family.
					20	Defend family in disputes and discussions.
					25	Having a boy or girlfriend.
					38	My friends stop fighting.
					62	Do not be grounded.
					63	Not being alone.
					64	My aunt to be home.
					65	Don't get beaten by my mother.
					68	My parents do not divorce.
					69	Do not be cold
					70	My relatives do not die.
				G2	2	15 minutes of break.
					13	Physical education class on Monday.
					15	To have physical and mental health.
					16	Family care.
					32	To eat tasty foods.
					36	Not having bullying.
					37	To buy toys.
					41	To see my teacher happy.
					47	To paint.
					48	To draw.
					51	To celebrate my birthday.
					57	To read.
					58	To know how to read.
					61	Not being with strangers.
				G3	1	Family union.
					3	More fun classes.
					6	Financial independence.
					18	Improve relationship with mom.
					26	To play sports.
					30	Joy
					31	To have friends.
					33	To have a baby brother.
					34	To have access to mobile.
					35	To be happy at school.
					50	To visit my relatives.
					54	A handsome/good teacher.
					72	Win a boot from my mother.
				G4	9	Mortality decrease.
					14	Leisure activities.
					24	Faith.
					39	My parents stop fighting.
					49	Compassion.
					53	To dance “funk”.
					55	My mom moving house.
					73	Love
				G5	7	Respect among people.
					8	Sport investment.
					10	To be a professional soccer player.
					17	To have graduated high school.
					21	To get good grades.
					22	Own house.
					23	To have a good job.
					40	My father gets a job.
					56	Doing my homework with my mother.
					66	Feed me well.
					71	Traveling
				G6	5	To be inteligente.
					12	Have a library at school.
					27	Paternal presence.
					28	To study.
					29	More happy in Family.
					42	To make my family happy.
					43	Being with my teacher.
					44	Being with my father and mother.
					45	My Family.
					46	Peace.
					52	To play with my teacher.
					59	To have money.
					60	To play at school.
3	ADS2		1	G1	1	Family union.
					5	To be inteligente.
					8	Sport investment.
					12	Have a library at school.
					16	Family care.
					17	To have graduated high school.
					19	Building a family.
					21	To get good grades.
					22	Own house.
					25	Having a boy or girlfriend.
					28	To study.
					30	Joy
					34	To have access to mobile.
					35	To be happy at school.
					38	My friends stop fighting.
					42	To make my family happy.
					45	My Family.
					48	To draw.
					53	To dance “funk”.
					56	Doing my homework with my mother.
					58	To know how to read.
					61	Not being with strangers.
					62	Do not be grounded.
					63	Not being alone.
					64	My aunt to be home.
					70	My relatives do not die.
				G2	2	15 minutes of break.
					3	More fun classes.
					4	Practical classes.
					9	Mortality decrease.
					10	To be a professional soccer player.
					11	Less questions in class.
					13	Physical education class on Monday.
					14	Leisure activities.
					26	To play sports.
					31	To have friends.
					32	To eat tasty foods.
					36	Not having bullying.
					37	To buy toys.
					41	To see my teacher happy.
					43	Being with my teacher.
					47	To paint.
					52	To play with my teacher.
					54	A handsome/good teacher.
					57	To read.
					60	To play at school.
					66	Feed me well.
				G3	6	Financial independence.
					7	Respect among people.
					15	To have physical and mental health.
					18	Improve relationship with mom.
					20	Defend family in disputes and discussions.
					23	To have a good job.
					24	Faith.
					27	Paternal presence.
					29	More happy in Family.
					33	To have a baby brother.
					39	My parents stop fighting.
					40	My father gets a job.
					44	Being with my father and mother.
					46	Peace.
					49	Compassion.
					50	To visit my relatives.
					51	To celebrate my birthday.
					55	My mom moving house.
					59	To have money.
					65	Don't get beaten by my mother.
					67	My father stop drinking.
					68	My parents do not divorce.
					69	Do not be cold
					71	Traveling
					72	Win a boot from my mother.
					73	Love
4	ADS3		1	G1	6	Financial independence.
					19	Building a family.
					22	Own house.
					23	To have a good job.
					25	Having a boy or girlfriend.
					34	To have access to mobile.
					49	Compassion.
					59	To have money.
					66	Feed me well.
					71	Traveling
				G2	1	Family union.
					14	Leisure activities.
					16	Family care.
					18	Improve relationship with mom.
					20	Defend family in disputes and discussions.
					27	Paternal presence.
					29	More happy in Family.
					33	To have a baby brother.
					37	To buy toys.
					39	My parents stop fighting.
					40	My father gets a job.
					42	To make my family happy.
					44	Being with my father and mother.
					45	My Family.
					50	To visit my relatives.
					51	To celebrate my birthday.
					55	My mom moving house.
					62	Do not be grounded.
					64	My aunt to be home.
					65	Don't get beaten by my mother.
					67	My father stop drinking.
					68	My parents do not divorce.
					70	My relatives do not die.
					72	Win a boot from my mother.
				G3	2	15 minutes of break.
					3	More fun classes.
					4	Practical classes.
					5	To be inteligente.
					8	Sport investment.
					10	To be a professional soccer player.
					11	Less questions in class.
					12	Have a library at school.
					13	Physical education class on Monday.
					17	To have graduated high school.
					21	To get good grades.
					26	To play sports.
					28	To study.
					35	To be happy at school.
					41	To see my teacher happy.
					43	Being with my teacher.
					47	To paint.
					48	To draw.
					52	To play with my teacher.
					54	A handsome/good teacher.
					56	Doing my homework with my mother.
					57	To read.
					58	To know how to read.
					60	To play at school.
				G4	7	Respect among people.
					9	Mortality decrease.
					15	To have physical and mental health.
					24	Faith.
					30	Joy
					32	To eat tasty foods.
					46	Peace.
					69	Do not be cold
					73	Love
				G5	31	To have friends.
					36	Not having bullying.
					38	My friends stop fighting.
					53	To dance “funk”.
					61	Not being with strangers.
					63	Not being alone.
5	ADS4		1	G1	34	To have access to mobile.
					53	To dance “funk”.
				G2	61	Not being with strangers.
					63	Not being alone.
				G3	1	Family union.
					16	Family care.
				G4	18	Improve relationship with mom.
					56	Doing my homework with my mother.
				G5	11	Less questions in class.
					54	A handsome/good teacher.
				G6	7	Respect among people.
					42	To make my family happy.
				G7	62	Do not be grounded.
					65	Don't get beaten by my mother.
				G8	30	Joy
					44	Being with my father and mother.
					69	Do not be cold
				G9	39	My parents stop fighting.
					68	My parents do not divorce.
				G10	8	Sport investment.
					17	To have graduated high school.
				G11	15	To have physical and mental health.
					64	My aunt to be home.
				G12	9	Mortality decrease.
					14	Leisure activities.
				G13	50	To visit my relatives.
					67	My father stop drinking.
				G14	23	To have a good job.
					45	My Family.
				G15	28	To study.
					43	Being with my teacher.
				G16	35	To be happy at school.
					41	To see my teacher happy.
				G17	2	15 minutes of break.
					3	More fun classes.
				G18	22	Own house.
					31	To have friends.
				G19	21	To get good grades.
					57	To read.
				G20	13	Physical education class on Monday.
					26	To play sports.
				G21	38	My friends stop fighting.
					46	Peace.
				G22	32	To eat tasty foods.
					66	Feed me well.
				G23	25	Having a boy or girlfriend.
					73	Love
				G24	4	Practical classes.
					12	Have a library at school.
				G25	51	To celebrate my birthday.
					71	Traveling
				G26	10	To be a professional soccer player.
					72	Win a boot from my mother.
				G27	33	To have a baby brother.
					55	My mom moving house.
				G28	20	Defend family in disputes and discussions.
					49	Compassion.
				G29	47	To paint.
					48	To draw.
				G30	27	Paternal presence.
					37	To buy toys.
				G31	5	To be inteligente.
					58	To know how to read.
				G32	6	Financial independence.
					29	More happy in Family.
				G33	52	To play with my teacher.
					60	To play at school.
				G34	19	Building a family.
					36	Not having bullying.
				G35	24	Faith.
					70	My relatives do not die.
				G36	40	My father gets a job.
					59	To have money.
6	ADS5		1	G1	12	Have a library at school.
					57	To read.
				G2	62	Do not be grounded.
					65	Don't get beaten by my mother.
				G3	33	To have a baby brother.
					37	To buy toys.
				G4	30	Joy
					44	Being with my father and mother.
				G5	29	More happy in Family.
					73	Love
				G6	3	More fun classes.
					26	To play sports.
					47	To paint.
				G7	22	Own house.
					55	My mom moving house.
				G8	2	15 minutes of break.
					51	To celebrate my birthday.
					56	Doing my homework with my mother.
				G9	45	My Family.
					71	Traveling
				G10	10	To be a professional soccer player.
					25	Having a boy or girlfriend.
				G11	27	Paternal presence.
					61	Not being with strangers.
				G12	42	To make my family happy.
					68	My parents do not divorce.
				G13	17	To have graduated high school.
					23	To have a good job.
				G14	21	To get good grades.
					28	To study.
				G15	7	Respect among people.
					34	To have access to mobile.
				G16	50	To visit my relatives.
					58	To know how to read.
				G17	31	To have friends.
					49	Compassion.
				G18	40	My father gets a job.
					67	My father stop drinking.
				G19	15	To have physical and mental health.
					19	Building a family.
				G20	5	To be inteligente.
					72	Win a boot from my mother.
				G21	13	Physical education class on Monday.
					14	Leisure activities.
				G22	32	To eat tasty foods.
					59	To have money.
				G23	4	Practical classes.
					11	Less questions in class.
				G24	16	Family care.
					18	Improve relationship with mom.
				G25	20	Defend family in disputes and discussions.
					60	To play at school.
				G26	35	To be happy at school.
					52	To play with my teacher.
				G27	41	To see my teacher happy.
					43	Being with my teacher.
				G28	9	Mortality decrease.
					70	My relatives do not die.
				G29	63	Not being alone.
					64	My aunt to be home.
				G30	8	Sport investment.
					48	To draw.
				G31	24	Faith.
					69	Do not be cold
				G32	39	My parents stop fighting.
					46	Peace.
				G33	6	Financial independence.
					66	Feed me well.
				G34	36	Not having bullying.
					53	To dance “funk”.
				G35	38	My friends stop fighting.
					54	A handsome/good teacher.
7	ADS6		1	G1	2	15 minutes of break.
					3	More fun classes.
					4	Practical classes.
					5	To be inteligente.
					11	Less questions in class.
					12	Have a library at school.
					13	Physical education class on Monday.
					14	Leisure activities.
					17	To have graduated high school.
					21	To get good grades.
					28	To study.
					30	Joy
					31	To have friends.
					34	To have access to mobile.
					35	To be happy at school.
					41	To see my teacher happy.
					43	Being with my teacher.
					47	To paint.
					48	To draw.
					49	Compassion.
					52	To play with my teacher.
					54	A handsome/good teacher.
					56	Doing my homework with my mother.
					57	To read.
					58	To know how to read.
					60	To play at school.
					62	Do not be grounded.
				G2	1	Family union.
					16	Family care.
					18	Improve relationship with mom.
					20	Defend family in disputes and discussions.
					27	Paternal presence.
					29	More happy in Family.
					33	To have a baby brother.
					39	My parents stop fighting.
					40	My father gets a job.
					42	To make my family happy.
					44	Being with my father and mother.
					45	My Family.
					46	Peace.
					50	To visit my relatives.
					55	My mom moving house.
					64	My aunt to be home.
					65	Don't get beaten by my mother.
					67	My father stop drinking.
					68	My parents do not divorce.
					70	My relatives do not die.
					71	Traveling
					72	Win a boot from my mother.
				G3	8	Sport investment.
					10	To be a professional soccer player.
					26	To play sports.
				G4	9	Mortality decrease.
					36	Not having bullying.
				G5	61	Not being with strangers.
					63	Not being alone.
				G6	7	Respect among people.
					38	My friends stop fighting.
				G7	15	To have physical and mental health.
					66	Feed me well.
					69	Do not be cold
				G8	6	Financial independence.
					19	Building a family.
					22	Own house.
					23	To have a good job.
					24	Faith.
					25	Having a boy or girlfriend.
					32	To eat tasty foods.
					37	To buy toys.
					51	To celebrate my birthday.
					53	To dance “funk”.
					59	To have money.
					73	Love
8	ADS7		1	G1	9	Mortality decrease.
					15	To have physical and mental health.
					17	To have graduated high school.
					46	Peace.
				G2	3	More fun classes.
					4	Practical classes.
					5	To be inteligente.
					6	Financial independence.
					11	Less questions in class.
					12	Have a library at school.
					13	Physical education class on Monday.
					22	Own house.
					28	To study.
					43	Being with my teacher.
					48	To draw.
					53	To dance “funk”.
					55	My mom moving house.
					56	Doing my homework with my mother.
					57	To read.
					58	To know how to read.
					60	To play at school.
				G3	36	Not having bullying.
					59	To have money.
				G4	8	Sport investment.
					10	To be a professional soccer player.
					24	Faith.
					34	To have access to mobile.
					72	Win a boot from my mother.
				G5	7	Respect among people.
					16	Family care.
					18	Improve relationship with mom.
					25	Having a boy or girlfriend.
					26	To play sports.
					27	Paternal presence.
					29	More happy in Family.
					31	To have friends.
					37	To buy toys.
					40	My father gets a job.
					41	To see my teacher happy.
					42	To make my family happy.
					44	Being with my father and mother.
					47	To paint.
					50	To visit my relatives.
					54	A handsome/good teacher.
					73	Love
				G6	19	Building a family.
					20	Defend family in disputes and discussions.
					38	My friends stop fighting.
					39	My parents stop fighting.
					61	Not being with strangers.
					62	Do not be grounded.
					63	Not being alone.
					67	My father stop drinking.
					69	Do not be cold
					70	My relatives do not die.
9	ADS8		1	G1	2	15 minutes of break.
					4	Practical classes.
					6	Financial independence.
					7	Respect among people.
					10	To be a professional soccer player.
					16	Family care.
					21	To get good grades.
					23	To have a good job.
					24	Faith.
					26	To play sports.
					33	To have a baby brother.
					37	To buy toys.
					43	Being with my teacher.
					46	Peace.
					47	To paint.
					48	To draw.
					51	To celebrate my birthday.
					53	To dance “funk”.
					67	My father stop drinking.
					71	Traveling
					72	Win a boot from my mother.
				G2	1	Family union.
					3	More fun classes.
					12	Have a library at school.
					15	To have physical and mental health.
					18	Improve relationship with mom.
					25	Having a boy or girlfriend.
					30	Joy
					34	To have access to mobile.
					42	To make my family happy.
					50	To visit my relatives.
					54	A handsome/good teacher.
					55	My mom moving house.
					63	Not being alone.
					64	My aunt to be home.
					73	Love
				G3	8	Sport investment.
					9	Mortality decrease.
					20	Defend family in disputes and discussions.
					36	Not having bullying.
					38	My friends stop fighting.
					39	My parents stop fighting.
					52	To play with my teacher.
					60	To play at school.
					61	Not being with strangers.
					62	Do not be grounded.
					65	Don't get beaten by my mother.
					69	Do not be cold
					70	My relatives do not die.
				G4	5	To be inteligente.
					11	Less questions in class.
					13	Physical education class on Monday.
					14	Leisure activities.
					17	To have graduated high school.
					19	Building a family.
					22	Own house.
					27	Paternal presence.
					28	To study.
					29	More happy in Family.
					31	To have friends.
					32	To eat tasty foods.
					40	My father gets a job.
					41	To see my teacher happy.
					44	Being with my father and mother.
					45	My Family.
					49	Compassion.
					56	Doing my homework with my mother.
					57	To read.
					58	To know how to read.
					59	To have money.
					66	Feed me well.
					68	My parents do not divorce.
10	ADS9		1	G1	2	15 minutes of break.
					3	More fun classes.
					4	Practical classes.
					5	To be inteligente.
					11	Less questions in class.
					12	Have a library at school.
					13	Physical education class on Monday.
					28	To study.
					35	To be happy at school.
					36	Not having bullying.
					38	My friends stop fighting.
					41	To see my teacher happy.
					43	Being with my teacher.
					47	To paint.
					48	To draw.
					54	A handsome/good teacher.
					56	Doing my homework with my mother.
					57	To read.
					58	To know how to read.
					60	To play at school.
					61	Not being with strangers.
					62	Do not be grounded.
					63	Not being alone.
					65	Don't get beaten by my mother.
					71	Traveling
				G2	7	Respect among people.
					8	Sport investment.
					9	Mortality decrease.
					15	To have physical and mental health.
					25	Having a boy or girlfriend.
					26	To play sports.
					31	To have friends.
					32	To eat tasty foods.
					33	To have a baby brother.
					34	To have access to mobile.
					37	To buy toys.
					40	My father gets a job.
					51	To celebrate my birthday.
					53	To dance “funk”.
					55	My mom moving house.
					59	To have money.
					64	My aunt to be home.
					66	Feed me well.
					69	Do not be cold
					72	Win a boot from my mother.
				G3	1	Family union.
					6	Financial independence.
					10	To be a professional soccer player.
					14	Leisure activities.
					16	Family care.
					17	To have graduated high school.
					18	Improve relationship with mom.
					19	Building a family.
					20	Defend family in disputes and discussions.
					21	To get good grades.
					22	Own house.
					23	To have a good job.
					24	Faith.
					27	Paternal presence.
					29	More happy in Family.
					30	Joy
					39	My parents stop fighting.
					42	To make my family happy.
					44	Being with my father and mother.
					45	My Family.
					46	Peace.
					49	Compassion.
					50	To visit my relatives.
					52	To play with my teacher.
					67	My father stop drinking.
					68	My parents do not divorce.
					70	My relatives do not die.
					73	Love
11	CR1		1	G1	14	Leisure activities.
					47	To paint.
					48	To draw.
					53	To dance “funk”.
					64	My aunt to be home.
				G2	1	Family union.
					6	Financial independence.
					7	Respect among people.
					9	Mortality decrease.
					16	Family care.
					18	Improve relationship with mom.
					20	Defend family in disputes and discussions.
					24	Faith.
					27	Paternal presence.
					29	More happy in Family.
					30	Joy
					32	To eat tasty foods.
					33	To have a baby brother.
					37	To buy toys.
					39	My parents stop fighting.
					40	My father gets a job.
					42	To make my family happy.
					44	Being with my father and mother.
					46	Peace.
					49	Compassion.
					51	To celebrate my birthday.
					56	Doing my homework with my mother.
					59	To have money.
					62	Do not be grounded.
					63	Not being alone.
					65	Don't get beaten by my mother.
					66	Feed me well.
					67	My father stop drinking.
					68	My parents do not divorce.
					69	Do not be cold
					70	My relatives do not die.
					73	Love
				G3	2	15 minutes of break.
					3	More fun classes.
					4	Practical classes.
					5	To be inteligente.
					11	Less questions in class.
					12	Have a library at school.
					13	Physical education class on Monday.
					17	To have graduated high school.
					21	To get good grades.
					25	Having a boy or girlfriend.
					28	To study.
					31	To have friends.
					34	To have access to mobile.
					35	To be happy at school.
					36	Not having bullying.
					38	My friends stop fighting.
					41	To see my teacher happy.
					43	Being with my teacher.
					52	To play with my teacher.
					54	A handsome/good teacher.
					57	To read.
					58	To know how to read.
					60	To play at school.
					61	Not being with strangers.
				G4	8	Sport investment.
					10	To be a professional soccer player.
					15	To have physical and mental health.
					19	Building a family.
					22	Own house.
					23	To have a good job.
					26	To play sports.
					45	My Family.
					50	To visit my relatives.
					55	My mom moving house.
					71	Traveling
					72	Win a boot from my mother.
12	CR10		1	G1	3	More fun classes.
					9	Mortality decrease.
					20	Defend family in disputes and discussions.
					24	Faith.
					29	More happy in Family.
					53	To dance “funk”.
					55	My mom moving house.
					57	To read.
					65	Don't get beaten by my mother.
					70	My relatives do not die.
				G2	1	Family union.
					4	Practical classes.
					5	To be inteligente.
					6	Financial independence.
					7	Respect among people.
					10	To be a professional soccer player.
					12	Have a library at school.
					16	Family care.
					18	Improve relationship with mom.
					19	Building a family.
					22	Own house.
					25	Having a boy or girlfriend.
					27	Paternal presence.
					30	Joy
					31	To have friends.
					32	To eat tasty foods.
					33	To have a baby brother.
					36	Not having bullying.
					38	My friends stop fighting.
					40	My father gets a job.
					42	To make my family happy.
					43	Being with my teacher.
					44	Being with my father and mother.
					45	My Family.
					46	Peace.
					47	To paint.
					49	Compassion.
					52	To play with my teacher.
					58	To know how to read.
					59	To have money.
					63	Not being alone.
					66	Feed me well.
					67	My father stop drinking.
					71	Traveling
					72	Win a boot from my mother.
				G3	2	15 minutes of break.
					8	Sport investment.
					11	Less questions in class.
					13	Physical education class on Monday.
					14	Leisure activities.
					15	To have physical and mental health.
					17	To have graduated high school.
					21	To get good grades.
					23	To have a good job.
					28	To study.
					35	To be happy at school.
					37	To buy toys.
					39	My parents stop fighting.
					41	To see my teacher happy.
					48	To draw.
					50	To visit my relatives.
					51	To celebrate my birthday.
					54	A handsome/good teacher.
					56	Doing my homework with my mother.
					60	To play at school.
					61	Not being with strangers.
					62	Do not be grounded.
					64	My aunt to be home.
					68	My parents do not divorce.
					69	Do not be cold
13	CR2		1	G1	24	Faith.
					29	More happy in Family.
					42	To make my family happy.
					46	Peace.
					73	Love
				G2	13	Physical education class on Monday.
					15	To have physical and mental health.
					16	Family care.
					20	Defend family in disputes and discussions.
					21	To get good grades.
					26	To play sports.
					28	To study.
					39	My parents stop fighting.
					53	To dance “funk”.
					55	My mom moving house.
					57	To read.
					68	My parents do not divorce.
					71	Traveling
				G3	10	To be a professional soccer player.
					31	To have friends.
					33	To have a baby brother.
					35	To be happy at school.
					63	Not being alone.
					64	My aunt to be home.
				G4	2	15 minutes of break.
					3	More fun classes.
					25	Having a boy or girlfriend.
					44	Being with my father and mother.
					56	Doing my homework with my mother.
				G5	9	Mortality decrease.
					17	To have graduated high school.
					30	Joy
					38	My friends stop fighting.
					41	To see my teacher happy.
					61	Not being with strangers.
					62	Do not be grounded.
					65	Don't get beaten by my mother.
					72	Win a boot from my mother.
				G6	1	Family union.
					5	To be inteligente.
					6	Financial independence.
					7	Respect among people.
					8	Sport investment.
					11	Less questions in class.
					14	Leisure activities.
					18	Improve relationship with mom.
					19	Building a family.
					22	Own house.
					23	To have a good job.
					27	Paternal presence.
					32	To eat tasty foods.
					34	To have access to mobile.
					37	To buy toys.
					43	Being with my teacher.
					45	My Family.
					49	Compassion.
					51	To celebrate my birthday.
					52	To play with my teacher.
					58	To know how to read.
					59	To have money.
					60	To play at school.
				G7	4	Practical classes.
					12	Have a library at school.
					36	Not having bullying.
					40	My father gets a job.
					47	To paint.
					48	To draw.
					50	To visit my relatives.
					54	A handsome/good teacher.
					66	Feed me well.
					67	My father stop drinking.
					69	Do not be cold
					70	My relatives do not die.
14	CR3		1	G1	9	Mortality decrease.
					37	To buy toys.
				G2	7	Respect among people.
					22	Own house.
					36	Not having bullying.
					49	Compassion.
				G3	1	Family union.
					18	Improve relationship with mom.
					19	Building a family.
					27	Paternal presence.
					29	More happy in Family.
					39	My parents stop fighting.
					44	Being with my father and mother.
					45	My Family.
					65	Don't get beaten by my mother.
					68	My parents do not divorce.
					70	My relatives do not die.
				G4	38	My friends stop fighting.
					51	To celebrate my birthday.
					55	My mom moving house.
					64	My aunt to be home.
					67	My father stop drinking.
					73	Love
				G5	5	To be inteligente.
					8	Sport investment.
					10	To be a professional soccer player.
					15	To have physical and mental health.
					26	To play sports.
					66	Feed me well.
					71	Traveling
					72	Win a boot from my mother.
				G6	3	More fun classes.
					4	Practical classes.
					12	Have a library at school.
					13	Physical education class on Monday.
					14	Leisure activities.
					17	To have graduated high school.
					35	To be happy at school.
					41	To see my teacher happy.
					43	Being with my teacher.
					47	To paint.
					48	To draw.
					52	To play with my teacher.
					53	To dance “funk”.
					54	A handsome/good teacher.
					60	To play at school.
					63	Not being alone.
				G7	2	15 minutes of break.
					6	Financial independence.
					16	Family care.
					20	Defend family in disputes and discussions.
					23	To have a good job.
					30	Joy
					31	To have friends.
					32	To eat tasty foods.
					33	To have a baby brother.
					34	To have access to mobile.
					40	My father gets a job.
					42	To make my family happy.
					46	Peace.
					50	To visit my relatives.
					59	To have money.
					69	Do not be cold
				G8	11	Less questions in class.
					21	To get good grades.
					24	Faith.
					25	Having a boy or girlfriend.
					28	To study.
					56	Doing my homework with my mother.
					57	To read.
					58	To know how to read.
					61	Not being with strangers.
					62	Do not be grounded.
15	CR4		1	G1	50	To visit my relatives.
					71	Traveling
				G2	7	Respect among people.
					9	Mortality decrease.
					15	To have physical and mental health.
					36	Not having bullying.
					61	Not being with strangers.
					70	My relatives do not die.
				G3	12	Have a library at school.
					24	Faith.
					46	Peace.
					47	To paint.
					73	Love
				G4	29	More happy in Family.
					62	Do not be grounded.
					63	Not being alone.
				G5	1	Family union.
					6	Financial independence.
					16	Family care.
					18	Improve relationship with mom.
					19	Building a family.
					20	Defend family in disputes and discussions.
					22	Own house.
					23	To have a good job.
					25	Having a boy or girlfriend.
					27	Paternal presence.
					30	Joy
					32	To eat tasty foods.
					34	To have access to mobile.
					37	To buy toys.
					39	My parents stop fighting.
					42	To make my family happy.
					44	Being with my father and mother.
					45	My Family.
					49	Compassion.
					51	To celebrate my birthday.
					55	My mom moving house.
					56	Doing my homework with my mother.
					59	To have money.
					64	My aunt to be home.
					65	Don't get beaten by my mother.
					68	My parents do not divorce.
					72	Win a boot from my mother.
				G6	33	To have a baby brother.
					40	My father gets a job.
					53	To dance “funk”.
					67	My father stop drinking.
				G7	2	15 minutes of break.
					3	More fun classes.
					4	Practical classes.
					5	To be inteligente.
					8	Sport investment.
					10	To be a professional soccer player.
					11	Less questions in class.
					13	Physical education class on Monday.
					14	Leisure activities.
					17	To have graduated high school.
					21	To get good grades.
					26	To play sports.
					31	To have friends.
					35	To be happy at school.
					38	My friends stop fighting.
					41	To see my teacher happy.
					43	Being with my teacher.
					52	To play with my teacher.
					54	A handsome/good teacher.
					58	To know how to read.
					60	To play at school.
					66	Feed me well.
					69	Do not be cold
16	CR5		1	G1	1	Family union.
					5	To be inteligente.
					7	Respect among people.
					22	Own house.
					24	Faith.
					28	To study.
					30	Joy
					34	To have access to mobile.
					36	Not having bullying.
					44	Being with my father and mother.
					45	My Family.
					46	Peace.
					49	Compassion.
					51	To celebrate my birthday.
					59	To have money.
					63	Not being alone.
					66	Feed me well.
				G2	8	Sport investment.
					10	To be a professional soccer player.
					13	Physical education class on Monday.
					15	To have physical and mental health.
					25	Having a boy or girlfriend.
					26	To play sports.
					72	Win a boot from my mother.
				G3	3	More fun classes.
					12	Have a library at school.
					14	Leisure activities.
					21	To get good grades.
					31	To have friends.
					32	To eat tasty foods.
					35	To be happy at school.
					37	To buy toys.
					38	My friends stop fighting.
					43	Being with my teacher.
					47	To paint.
					55	My mom moving house.
					60	To play at school.
					73	Love
				G4	6	Financial independence.
					9	Mortality decrease.
					16	Family care.
					17	To have graduated high school.
					18	Improve relationship with mom.
					19	Building a family.
					20	Defend family in disputes and discussions.
					23	To have a good job.
					27	Paternal presence.
					29	More happy in Family.
					39	My parents stop fighting.
					40	My father gets a job.
					42	To make my family happy.
					50	To visit my relatives.
					56	Doing my homework with my mother.
					64	My aunt to be home.
					65	Don't get beaten by my mother.
					67	My father stop drinking.
					68	My parents do not divorce.
					70	My relatives do not die.
					71	Traveling
				G5	2	15 minutes of break.
					4	Practical classes.
					11	Less questions in class.
					41	To see my teacher happy.
					48	To draw.
					52	To play with my teacher.
					53	To dance “funk”.
					54	A handsome/good teacher.
					57	To read.
					58	To know how to read.
					61	Not being with strangers.
					62	Do not be grounded.
				G6	33	To have a baby brother.
					69	Do not be cold
17	CR6		1	G1	8	Sport investment.
					10	To be a professional soccer player.
					13	Physical education class on Monday.
					72	Win a boot from my mother.
				G2	9	Mortality decrease.
					24	Faith.
					29	More happy in Family.
					59	To have money.
					61	Not being with strangers.
					63	Not being alone.
				G3	3	More fun classes.
					4	Practical classes.
					14	Leisure activities.
					35	To be happy at school.
					47	To paint.
					49	Compassion.
					58	To know how to read.
					60	To play at school.
					66	Feed me well.
				G4	6	Financial independence.
					22	Own house.
					26	To play sports.
					37	To buy toys.
					55	My mom moving house.
				G5	2	15 minutes of break.
					5	To be inteligente.
					11	Less questions in class.
					12	Have a library at school.
					17	To have graduated high school.
					21	To get good grades.
					28	To study.
					30	Joy
					31	To have friends.
					32	To eat tasty foods.
					38	My friends stop fighting.
					43	Being with my teacher.
					48	To draw.
					52	To play with my teacher.
					54	A handsome/good teacher.
					57	To read.
				G6	1	Family union.
					16	Family care.
					18	Improve relationship with mom.
					19	Building a family.
					20	Defend family in disputes and discussions.
					23	To have a good job.
					25	Having a boy or girlfriend.
					27	Paternal presence.
					33	To have a baby brother.
					41	To see my teacher happy.
					42	To make my family happy.
					45	My Family.
					51	To celebrate my birthday.
					56	Doing my homework with my mother.
					67	My father stop drinking.
					68	My parents do not divorce.
				G7	15	To have physical and mental health.
					34	To have access to mobile.
					39	My parents stop fighting.
					40	My father gets a job.
					44	Being with my father and mother.
					50	To visit my relatives.
					62	Do not be grounded.
					64	My aunt to be home.
					65	Don't get beaten by my mother.
					70	My relatives do not die.
					71	Traveling
				G8	7	Respect among people.
					36	Not having bullying.
					46	Peace.
					53	To dance “funk”.
					69	Do not be cold
					73	Love
18	CR7		1	G1	62	Do not be grounded.
					65	Don't get beaten by my mother.
				G2	2	15 minutes of break.
					3	More fun classes.
					4	Practical classes.
					5	To be inteligente.
					10	To be a professional soccer player.
					11	Less questions in class.
					13	Physical education class on Monday.
					15	To have physical and mental health.
					17	To have graduated high school.
					18	Improve relationship with mom.
					21	To get good grades.
					25	Having a boy or girlfriend.
					26	To play sports.
					28	To study.
					31	To have friends.
					32	To eat tasty foods.
					36	Not having bullying.
					38	My friends stop fighting.
					47	To paint.
					48	To draw.
					49	Compassion.
					52	To play with my teacher.
					54	A handsome/good teacher.
					57	To read.
					58	To know how to read.
					60	To play at school.
					61	Not being with strangers.
				G3	23	To have a good job.
					40	My father gets a job.
				G4	1	Family union.
					6	Financial independence.
					7	Respect among people.
					8	Sport investment.
					9	Mortality decrease.
					12	Have a library at school.
					14	Leisure activities.
					16	Family care.
					19	Building a family.
					20	Defend family in disputes and discussions.
					22	Own house.
					24	Faith.
					27	Paternal presence.
					29	More happy in Family.
					30	Joy
					33	To have a baby brother.
					34	To have access to mobile.
					35	To be happy at school.
					37	To buy toys.
					39	My parents stop fighting.
					42	To make my family happy.
					43	Being with my teacher.
					44	Being with my father and mother.
					45	My Family.
					46	Peace.
					50	To visit my relatives.
					51	To celebrate my birthday.
					53	To dance “funk”.
					55	My mom moving house.
					56	Doing my homework with my mother.
					59	To have money.
					63	Not being alone.
					64	My aunt to be home.
					66	Feed me well.
					67	My father stop drinking.
					68	My parents do not divorce.
					69	Do not be cold
					70	My relatives do not die.
					71	Traveling
					72	Win a boot from my mother.
					73	Love
19	CR8		1	G1	1	Family union.
					6	Financial independence.
					7	Respect among people.
					10	To be a professional soccer player.
					16	Family care.
					18	Improve relationship with mom.
					22	Own house.
					24	Faith.
					29	More happy in Family.
					30	Joy
					32	To eat tasty foods.
					33	To have a baby brother.
					40	My father gets a job.
					42	To make my family happy.
					44	Being with my father and mother.
					45	My Family.
					46	Peace.
					49	Compassion.
					50	To visit my relatives.
					51	To celebrate my birthday.
					59	To have money.
					62	Do not be grounded.
					64	My aunt to be home.
					66	Feed me well.
					68	My parents do not divorce.
					70	My relatives do not die.
					71	Traveling
					73	Love
				G2	9	Mortality decrease.
					20	Defend family in disputes and discussions.
					39	My parents stop fighting.
					65	Don't get beaten by my mother.
				G3	17	To have graduated high school.
					19	Building a family.
					31	To have friends.
					41	To see my teacher happy.
					47	To paint.
					58	To know how to read.
					63	Not being alone.
				G4	2	15 minutes of break.
					3	More fun classes.
					4	Practical classes.
					5	To be inteligente.
					8	Sport investment.
					11	Less questions in class.
					12	Have a library at school.
					13	Physical education class on Monday.
					14	Leisure activities.
					15	To have physical and mental health.
					21	To get good grades.
					23	To have a good job.
					27	Paternal presence.
					28	To study.
					34	To have access to mobile.
					35	To be happy at school.
					38	My friends stop fighting.
					43	Being with my teacher.
					48	To draw.
					52	To play with my teacher.
					56	Doing my homework with my mother.
					57	To read.
					60	To play at school.
					72	Win a boot from my mother.
				G5	26	To play sports.
					36	Not having bullying.
					55	My mom moving house.
					67	My father stop drinking.
				G6	25	Having a boy or girlfriend.
					61	Not being with strangers.
					69	Do not be cold
				G7	37	To buy toys.
					53	To dance “funk”.
					54	A handsome/good teacher.
20	CR9		1	G1	5	To be inteligente.
					7	Respect among people.
					53	To dance “funk”.
					61	Not being with strangers.
				G2	2	15 minutes of break.
					3	More fun classes.
					4	Practical classes.
					8	Sport investment.
					9	Mortality decrease.
					11	Less questions in class.
					12	Have a library at school.
					13	Physical education class on Monday.
					14	Leisure activities.
					17	To have graduated high school.
					21	To get good grades.
					26	To play sports.
					28	To study.
					30	Joy
					31	To have friends.
					32	To eat tasty foods.
					35	To be happy at school.
					36	Not having bullying.
					38	My friends stop fighting.
					41	To see my teacher happy.
					43	Being with my teacher.
					46	Peace.
					48	To draw.
					51	To celebrate my birthday.
					54	A handsome/good teacher.
					57	To read.
					58	To know how to read.
					60	To play at school.
					62	Do not be grounded.
				G3	1	Family union.
					6	Financial independence.
					10	To be a professional soccer player.
					15	To have physical and mental health.
					16	Family care.
					18	Improve relationship with mom.
					19	Building a family.
					20	Defend family in disputes and discussions.
					22	Own house.
					23	To have a good job.
					24	Faith.
					25	Having a boy or girlfriend.
					27	Paternal presence.
					29	More happy in Family.
					33	To have a baby brother.
					34	To have access to mobile.
					39	My parents stop fighting.
					40	My father gets a job.
					42	To make my family happy.
					44	Being with my father and mother.
					45	My Family.
					47	To paint.
					49	Compassion.
					55	My mom moving house.
					56	Doing my homework with my mother.
					59	To have money.
					63	Not being alone.
					64	My aunt to be home.
					65	Don't get beaten by my mother.
					66	Feed me well.
					67	My father stop drinking.
					68	My parents do not divorce.
					69	Do not be cold
					70	My relatives do not die.
					71	Traveling
					72	Win a boot from my mother.
					73	Love
