# Supplementary material for: Co-developing a health promotion programme for indigenous youths in Brazil: A concept mapping report
Source: PLoS One. 2023 Feb 15;18(2):e0269653. doi: 10.1371/journal.pone.0269653 (PMC9931109; doi:10.1371/journal.pone.0269653)
Supplement: S4 Table — (XLSX) [file pone.0269653.s004.xlsx]

## Sheet: Participant_Data_MH_1654096259
Number	Participant question	Question Stats	Frequency	%
1	Gender	Female	9	45
		Male	11	55
		Did not respond	0	0
	TOTAL		20	10000
2	Categorized Age	9-11	10	50
		12-18	10	50
		Did not respond	0	0
	TOTAL		20	10000
Age	Minimum	9.00
	Maximum	14.00
	Mode	11
	Mean	11.650000
	Count	20
	Median	11.5
	Variance	2.727500
	Standard deviation	1.651514
	Did not respond	0
