# Supplementary material for: Co-developing a health promotion programme for indigenous youths in Brazil: A concept mapping report
Source: PLoS One. 2023 Feb 15;18(2):e0269653. doi: 10.1371/journal.pone.0269653 (PMC9931109; doi:10.1371/journal.pone.0269653)
Supplement: S5 Table — (XLSX) [file pone.0269653.s005.xlsx]

## Sheet: Rating_report_1654096294
#	Username	Name	Rating	Rate value	Statement number	Statement
1	ADS1		Feasibility	3	1	Family union.
				3	2	15 minutes of break.
				3	3	More fun classes.
				3	4	Practical classes.
				3	5	To be inteligente.
				2	6	Financial independence.
				3	7	Respect among people.
				2	8	Sport investment.
				2	9	Mortality decrease.
				3	10	To be a professional soccer player.
				3	11	Less questions in class.
				3	12	Have a library at school.
				3	13	Physical education class on Monday.
				2	14	Leisure activities.
				2	15	To have physical and mental health.
				3	16	Family care.
				2	17	To have graduated high school.
				3	18	Improve relationship with mom.
				2	19	Building a family.
				3	20	Defend family in disputes and discussions.
				3	21	To get good grades.
				3	22	Own house.
				3	23	To have a good job.
				3	24	Faith.
				2	25	Having a boy or girlfriend.
				2	26	To play sports.
				2	27	Paternal presence.
				3	28	To study.
				3	29	More happy in Family.
				3	30	Joy
				3	31	To have friends.
				3	32	To eat tasty foods.
				2	33	To have a baby brother.
				3	34	To have access to mobile.
				3	35	To be happy at school.
				3	36	Not having bullying.
				3	37	To buy toys.
				2	38	My friends stop fighting.
				2	39	My parents stop fighting.
				3	40	My father gets a job.
				2	41	To see my teacher happy.
				3	42	To make my family happy.
				2	43	Being with my teacher.
				3	44	Being with my father and mother.
				3	45	My Family.
				3	46	Peace.
				2	47	To paint.
				2	48	To draw.
				3	49	Compassion.
				3	50	To visit my relatives.
				2	51	To celebrate my birthday.
				2	52	To play with my teacher.
				3	53	To dance “funk”.
				2	54	A handsome/good teacher.
				3	55	My mom moving house.
				2	56	Doing my homework with my mother.
				2	57	To read.
				3	58	To know how to read.
				3	59	To have money.
				3	60	To play at school.
				2	61	Not being with strangers.
				2	62	Do not be grounded.
				3	63	Not being alone.
				2	64	My aunt to be home.
				3	65	Don't get beaten by my mother.
				3	66	Feed me well.
				2	67	My father stop drinking.
				3	68	My parents do not divorce.
				2	69	Do not be cold
				3	70	My relatives do not die.
				3	71	Traveling
				3	72	Win a boot from my mother.
				3	73	Love
			Importance	3	1	Family union.
				2	2	15 minutes of break.
				3	3	More fun classes.
				3	4	Practical classes.
				3	5	To be inteligente.
				1	6	Financial independence.
				3	7	Respect among people.
				3	8	Sport investment.
				1	9	Mortality decrease.
				2	10	To be a professional soccer player.
				2	11	Less questions in class.
				3	12	Have a library at school.
				2	13	Physical education class on Monday.
				2	14	Leisure activities.
				2	15	To have physical and mental health.
				1	16	Family care.
				1	17	To have graduated high school.
				2	18	Improve relationship with mom.
				2	19	Building a family.
				3	20	Defend family in disputes and discussions.
				3	21	To get good grades.
				2	22	Own house.
				3	23	To have a good job.
				3	24	Faith.
				2	25	Having a boy or girlfriend.
				2	26	To play sports.
				2	27	Paternal presence.
				3	28	To study.
				2	29	More happy in Family.
				2	30	Joy
				3	31	To have friends.
				3	32	To eat tasty foods.
				1	33	To have a baby brother.
				2	34	To have access to mobile.
				2	35	To be happy at school.
				3	36	Not having bullying.
				3	37	To buy toys.
				1	38	My friends stop fighting.
				1	39	My parents stop fighting.
				3	40	My father gets a job.
				3	41	To see my teacher happy.
				3	42	To make my family happy.
				3	43	Being with my teacher.
				2	44	Being with my father and mother.
				1	45	My Family.
				3	46	Peace.
				2	47	To paint.
				3	48	To draw.
				3	49	Compassion.
				2	50	To visit my relatives.
				3	51	To celebrate my birthday.
				2	52	To play with my teacher.
				2	53	To dance “funk”.
				2	54	A handsome/good teacher.
				1	55	My mom moving house.
				2	56	Doing my homework with my mother.
				3	57	To read.
				2	58	To know how to read.
				3	59	To have money.
				2	60	To play at school.
				1	61	Not being with strangers.
				2	62	Do not be grounded.
				2	63	Not being alone.
				3	64	My aunt to be home.
				3	65	Don't get beaten by my mother.
				3	66	Feed me well.
				1	67	My father stop drinking.
				3	68	My parents do not divorce.
				2	69	Do not be cold
				3	70	My relatives do not die.
				3	71	Traveling
				3	72	Win a boot from my mother.
				3	73	Love
2	ADS10		Feasibility	3	1	Family union.
				3	2	15 minutes of break.
				3	3	More fun classes.
				3	4	Practical classes.
				3	5	To be inteligente.
				2	6	Financial independence.
				3	7	Respect among people.
				3	8	Sport investment.
				3	9	Mortality decrease.
				3	10	To be a professional soccer player.
				3	11	Less questions in class.
				3	12	Have a library at school.
				3	13	Physical education class on Monday.
				3	14	Leisure activities.
				3	15	To have physical and mental health.
				3	16	Family care.
				3	17	To have graduated high school.
				3	18	Improve relationship with mom.
				3	19	Building a family.
				3	20	Defend family in disputes and discussions.
				3	21	To get good grades.
				3	22	Own house.
				3	23	To have a good job.
				3	24	Faith.
				2	25	Having a boy or girlfriend.
				3	26	To play sports.
				3	27	Paternal presence.
				3	28	To study.
				3	29	More happy in Family.
				3	30	Joy
				3	31	To have friends.
				2	32	To eat tasty foods.
				2	33	To have a baby brother.
				3	34	To have access to mobile.
				3	35	To be happy at school.
				2	36	Not having bullying.
				2	37	To buy toys.
				3	38	My friends stop fighting.
				3	39	My parents stop fighting.
				3	40	My father gets a job.
				3	41	To see my teacher happy.
				3	42	To make my family happy.
				3	43	Being with my teacher.
				3	44	Being with my father and mother.
				3	45	My Family.
				3	46	Peace.
				3	47	To paint.
				3	48	To draw.
				3	49	Compassion.
				3	50	To visit my relatives.
				3	51	To celebrate my birthday.
				3	52	To play with my teacher.
				3	53	To dance “funk”.
				3	54	A handsome/good teacher.
				2	55	My mom moving house.
				3	56	Doing my homework with my mother.
				3	57	To read.
				3	58	To know how to read.
				3	59	To have money.
				3	60	To play at school.
				3	61	Not being with strangers.
				3	62	Do not be grounded.
				3	63	Not being alone.
				3	64	My aunt to be home.
				3	65	Don't get beaten by my mother.
				3	66	Feed me well.
				2	67	My father stop drinking.
				2	68	My parents do not divorce.
				2	69	Do not be cold
				3	70	My relatives do not die.
				3	71	Traveling
				3	72	Win a boot from my mother.
				3	73	Love
			Importance	3	1	Family union.
				2	2	15 minutes of break.
				3	3	More fun classes.
				3	4	Practical classes.
				3	5	To be inteligente.
				2	6	Financial independence.
				3	7	Respect among people.
				3	8	Sport investment.
				2	9	Mortality decrease.
				3	10	To be a professional soccer player.
				3	11	Less questions in class.
				3	12	Have a library at school.
				2	13	Physical education class on Monday.
				3	14	Leisure activities.
				3	15	To have physical and mental health.
				3	16	Family care.
				3	17	To have graduated high school.
				3	18	Improve relationship with mom.
				3	19	Building a family.
				3	20	Defend family in disputes and discussions.
				3	21	To get good grades.
				3	22	Own house.
				3	23	To have a good job.
				3	24	Faith.
				3	25	Having a boy or girlfriend.
				3	26	To play sports.
				3	27	Paternal presence.
				3	28	To study.
				3	29	More happy in Family.
				3	30	Joy
				2	31	To have friends.
				2	32	To eat tasty foods.
				2	33	To have a baby brother.
				2	34	To have access to mobile.
				3	35	To be happy at school.
				3	36	Not having bullying.
				2	37	To buy toys.
				3	38	My friends stop fighting.
				3	39	My parents stop fighting.
				3	40	My father gets a job.
				3	41	To see my teacher happy.
				3	42	To make my family happy.
				3	43	Being with my teacher.
				3	44	Being with my father and mother.
				3	45	My Family.
				3	46	Peace.
				3	47	To paint.
				3	48	To draw.
				3	49	Compassion.
				3	50	To visit my relatives.
				3	51	To celebrate my birthday.
				3	52	To play with my teacher.
				2	53	To dance “funk”.
				3	54	A handsome/good teacher.
				2	55	My mom moving house.
				3	56	Doing my homework with my mother.
				3	57	To read.
				3	58	To know how to read.
				3	59	To have money.
				3	60	To play at school.
				3	61	Not being with strangers.
				2	62	Do not be grounded.
				3	63	Not being alone.
				2	64	My aunt to be home.
				3	65	Don't get beaten by my mother.
				3	66	Feed me well.
				3	67	My father stop drinking.
				3	68	My parents do not divorce.
				3	69	Do not be cold
				3	70	My relatives do not die.
				3	71	Traveling
				3	72	Win a boot from my mother.
				3	73	Love
3	ADS2		Feasibility	3	1	Family union.
				1	2	15 minutes of break.
				2	3	More fun classes.
				2	4	Practical classes.
				3	5	To be inteligente.
				1	6	Financial independence.
				3	7	Respect among people.
				2	8	Sport investment.
				2	9	Mortality decrease.
				1	10	To be a professional soccer player.
				1	11	Less questions in class.
				2	12	Have a library at school.
				1	13	Physical education class on Monday.
				3	14	Leisure activities.
				2	15	To have physical and mental health.
				3	16	Family care.
				3	17	To have graduated high school.
				3	18	Improve relationship with mom.
				3	19	Building a family.
				2	20	Defend family in disputes and discussions.
				3	21	To get good grades.
				3	22	Own house.
				3	23	To have a good job.
				3	24	Faith.
				3	25	Having a boy or girlfriend.
				2	26	To play sports.
				2	27	Paternal presence.
				3	28	To study.
				3	29	More happy in Family.
				3	30	Joy
				3	31	To have friends.
				2	32	To eat tasty foods.
				1	33	To have a baby brother.
				3	34	To have access to mobile.
				3	35	To be happy at school.
				3	36	Not having bullying.
				1	37	To buy toys.
				3	38	My friends stop fighting.
				3	39	My parents stop fighting.
				3	40	My father gets a job.
				2	41	To see my teacher happy.
				3	42	To make my family happy.
				2	43	Being with my teacher.
				3	44	Being with my father and mother.
				3	45	My Family.
				3	46	Peace.
				2	47	To paint.
				2	48	To draw.
				3	49	Compassion.
				2	50	To visit my relatives.
				2	51	To celebrate my birthday.
				2	52	To play with my teacher.
				3	53	To dance “funk”.
				2	54	A handsome/good teacher.
				1	55	My mom moving house.
				2	56	Doing my homework with my mother.
				3	57	To read.
				3	58	To know how to read.
				3	59	To have money.
				2	60	To play at school.
				3	61	Not being with strangers.
				2	62	Do not be grounded.
				3	63	Not being alone.
				2	64	My aunt to be home.
				2	65	Don't get beaten by my mother.
				3	66	Feed me well.
				3	67	My father stop drinking.
				2	68	My parents do not divorce.
				1	69	Do not be cold
				2	70	My relatives do not die.
				3	71	Traveling
				1	72	Win a boot from my mother.
				3	73	Love
			Importance	3	1	Family union.
				1	2	15 minutes of break.
				2	3	More fun classes.
				3	4	Practical classes.
				3	5	To be inteligente.
				1	6	Financial independence.
				3	7	Respect among people.
				3	8	Sport investment.
				1	9	Mortality decrease.
				1	10	To be a professional soccer player.
				1	11	Less questions in class.
				2	12	Have a library at school.
				1	13	Physical education class on Monday.
				2	14	Leisure activities.
				1	15	To have physical and mental health.
				3	16	Family care.
				3	17	To have graduated high school.
				3	18	Improve relationship with mom.
				2	19	Building a family.
				3	20	Defend family in disputes and discussions.
				3	21	To get good grades.
				3	22	Own house.
				3	23	To have a good job.
				3	24	Faith.
				3	25	Having a boy or girlfriend.
				1	26	To play sports.
				2	27	Paternal presence.
				3	28	To study.
				3	29	More happy in Family.
				3	30	Joy
				3	31	To have friends.
				2	32	To eat tasty foods.
				1	33	To have a baby brother.
				2	34	To have access to mobile.
				3	35	To be happy at school.
				3	36	Not having bullying.
				1	37	To buy toys.
				3	38	My friends stop fighting.
				3	39	My parents stop fighting.
				3	40	My father gets a job.
				2	41	To see my teacher happy.
				3	42	To make my family happy.
				1	43	Being with my teacher.
				3	44	Being with my father and mother.
				3	45	My Family.
				3	46	Peace.
				2	47	To paint.
				2	48	To draw.
				3	49	Compassion.
				2	50	To visit my relatives.
				2	51	To celebrate my birthday.
				2	52	To play with my teacher.
				3	53	To dance “funk”.
				2	54	A handsome/good teacher.
				2	55	My mom moving house.
				1	56	Doing my homework with my mother.
				3	57	To read.
				3	58	To know how to read.
				3	59	To have money.
				2	60	To play at school.
				1	61	Not being with strangers.
				3	62	Do not be grounded.
				3	63	Not being alone.
				3	64	My aunt to be home.
				3	65	Don't get beaten by my mother.
				3	66	Feed me well.
				3	67	My father stop drinking.
				1	68	My parents do not divorce.
				1	69	Do not be cold
				2	70	My relatives do not die.
				3	71	Traveling
				1	72	Win a boot from my mother.
				3	73	Love
4	ADS3		Feasibility	3	1	Family union.
				3	2	15 minutes of break.
				2	3	More fun classes.
				2	4	Practical classes.
				2	5	To be inteligente.
				2	6	Financial independence.
				2	7	Respect among people.
				3	8	Sport investment.
				3	9	Mortality decrease.
				3	10	To be a professional soccer player.
				2	11	Less questions in class.
				2	12	Have a library at school.
				3	13	Physical education class on Monday.
				2	14	Leisure activities.
				3	15	To have physical and mental health.
				3	16	Family care.
				3	17	To have graduated high school.
				3	18	Improve relationship with mom.
				2	19	Building a family.
				3	20	Defend family in disputes and discussions.
				2	21	To get good grades.
				3	22	Own house.
				3	23	To have a good job.
				2	24	Faith.
				2	25	Having a boy or girlfriend.
				2	26	To play sports.
				2	27	Paternal presence.
				3	28	To study.
				3	29	More happy in Family.
				3	30	Joy
				2	31	To have friends.
				2	32	To eat tasty foods.
				2	33	To have a baby brother.
				3	34	To have access to mobile.
				2	35	To be happy at school.
				2	36	Not having bullying.
				1	37	To buy toys.
				2	38	My friends stop fighting.
				2	39	My parents stop fighting.
				2	40	My father gets a job.
				2	41	To see my teacher happy.
				3	42	To make my family happy.
				2	43	Being with my teacher.
				3	44	Being with my father and mother.
				3	45	My Family.
				3	46	Peace.
				2	47	To paint.
				2	48	To draw.
				3	49	Compassion.
				3	50	To visit my relatives.
				2	51	To celebrate my birthday.
				2	52	To play with my teacher.
				2	53	To dance “funk”.
				2	54	A handsome/good teacher.
				2	55	My mom moving house.
				2	56	Doing my homework with my mother.
				3	57	To read.
				2	58	To know how to read.
				1	59	To have money.
				1	60	To play at school.
				1	61	Not being with strangers.
				2	62	Do not be grounded.
				2	63	Not being alone.
				1	64	My aunt to be home.
				2	65	Don't get beaten by my mother.
				3	66	Feed me well.
				1	67	My father stop drinking.
				1	69	Do not be cold
				2	70	My relatives do not die.
				2	71	Traveling
				1	72	Win a boot from my mother.
				1	73	Love
			Importance	3	1	Family union.
				2	2	15 minutes of break.
				3	3	More fun classes.
				2	4	Practical classes.
				2	5	To be inteligente.
				1	6	Financial independence.
				3	7	Respect among people.
				2	8	Sport investment.
				1	9	Mortality decrease.
				2	10	To be a professional soccer player.
				2	11	Less questions in class.
				2	12	Have a library at school.
				2	13	Physical education class on Monday.
				1	14	Leisure activities.
				3	15	To have physical and mental health.
				3	16	Family care.
				3	17	To have graduated high school.
				3	18	Improve relationship with mom.
				2	19	Building a family.
				3	20	Defend family in disputes and discussions.
				3	21	To get good grades.
				3	22	Own house.
				3	23	To have a good job.
				3	24	Faith.
				2	25	Having a boy or girlfriend.
				2	26	To play sports.
				2	27	Paternal presence.
				3	28	To study.
				3	29	More happy in Family.
				3	30	Joy
				2	31	To have friends.
				3	32	To eat tasty foods.
				2	33	To have a baby brother.
				2	34	To have access to mobile.
				2	35	To be happy at school.
				3	36	Not having bullying.
				1	37	To buy toys.
				2	38	My friends stop fighting.
				2	39	My parents stop fighting.
				3	40	My father gets a job.
				2	41	To see my teacher happy.
				3	42	To make my family happy.
				2	43	Being with my teacher.
				3	44	Being with my father and mother.
				3	45	My Family.
				3	46	Peace.
				2	47	To paint.
				2	48	To draw.
				2	49	Compassion.
				2	50	To visit my relatives.
				2	51	To celebrate my birthday.
				2	52	To play with my teacher.
				2	53	To dance “funk”.
				1	54	A handsome/good teacher.
				3	55	My mom moving house.
				3	56	Doing my homework with my mother.
				2	57	To read.
				3	58	To know how to read.
				3	59	To have money.
				2	60	To play at school.
				3	61	Not being with strangers.
				2	62	Do not be grounded.
				2	63	Not being alone.
				1	64	My aunt to be home.
				1	65	Don't get beaten by my mother.
				3	66	Feed me well.
				3	67	My father stop drinking.
				3	68	My parents do not divorce.
				2	69	Do not be cold
				3	70	My relatives do not die.
				2	71	Traveling
				2	72	Win a boot from my mother.
				3	73	Love
5	ADS4		Feasibility	3	1	Family union.
				2	2	15 minutes of break.
				3	3	More fun classes.
				3	4	Practical classes.
				2	5	To be inteligente.
				2	6	Financial independence.
				3	7	Respect among people.
				2	8	Sport investment.
				2	9	Mortality decrease.
				3	10	To be a professional soccer player.
				2	11	Less questions in class.
				3	12	Have a library at school.
				3	13	Physical education class on Monday.
				2	14	Leisure activities.
				3	15	To have physical and mental health.
				3	16	Family care.
				2	17	To have graduated high school.
				3	18	Improve relationship with mom.
				2	19	Building a family.
				3	20	Defend family in disputes and discussions.
				3	21	To get good grades.
				2	22	Own house.
				3	23	To have a good job.
				3	24	Faith.
				2	25	Having a boy or girlfriend.
				2	26	To play sports.
				2	27	Paternal presence.
				3	28	To study.
				3	29	More happy in Family.
				3	30	Joy
				3	31	To have friends.
				3	32	To eat tasty foods.
				3	33	To have a baby brother.
				3	34	To have access to mobile.
				2	35	To be happy at school.
				2	36	Not having bullying.
				3	37	To buy toys.
				1	38	My friends stop fighting.
				2	39	My parents stop fighting.
				3	40	My father gets a job.
				2	41	To see my teacher happy.
				3	42	To make my family happy.
				2	43	Being with my teacher.
				3	44	Being with my father and mother.
				3	45	My Family.
				3	46	Peace.
				2	47	To paint.
				2	48	To draw.
				2	49	Compassion.
				3	50	To visit my relatives.
				3	51	To celebrate my birthday.
				2	52	To play with my teacher.
				3	53	To dance “funk”.
				2	54	A handsome/good teacher.
				2	55	My mom moving house.
				2	56	Doing my homework with my mother.
				3	57	To read.
				2	58	To know how to read.
				3	59	To have money.
				3	60	To play at school.
				2	61	Not being with strangers.
				2	62	Do not be grounded.
				3	63	Not being alone.
				2	64	My aunt to be home.
				3	65	Don't get beaten by my mother.
				3	66	Feed me well.
				3	67	My father stop drinking.
				1	68	My parents do not divorce.
				1	69	Do not be cold
				1	70	My relatives do not die.
				3	71	Traveling
				2	72	Win a boot from my mother.
				3	73	Love
			Importance	3	1	Family union.
				1	2	15 minutes of break.
				2	3	More fun classes.
				2	4	Practical classes.
				3	5	To be inteligente.
				2	6	Financial independence.
				3	7	Respect among people.
				2	8	Sport investment.
				2	9	Mortality decrease.
				3	10	To be a professional soccer player.
				2	11	Less questions in class.
				2	12	Have a library at school.
				3	13	Physical education class on Monday.
				2	14	Leisure activities.
				1	15	To have physical and mental health.
				3	16	Family care.
				2	17	To have graduated high school.
				3	18	Improve relationship with mom.
				2	19	Building a family.
				3	20	Defend family in disputes and discussions.
				3	21	To get good grades.
				2	22	Own house.
				3	23	To have a good job.
				2	24	Faith.
				2	25	Having a boy or girlfriend.
				3	26	To play sports.
				2	27	Paternal presence.
				3	28	To study.
				3	29	More happy in Family.
				3	30	Joy
				3	31	To have friends.
				3	32	To eat tasty foods.
				3	33	To have a baby brother.
				3	34	To have access to mobile.
				2	35	To be happy at school.
				3	36	Not having bullying.
				2	37	To buy toys.
				3	38	My friends stop fighting.
				3	39	My parents stop fighting.
				3	40	My father gets a job.
				3	41	To see my teacher happy.
				3	42	To make my family happy.
				2	43	Being with my teacher.
				3	44	Being with my father and mother.
				3	45	My Family.
				2	46	Peace.
				2	47	To paint.
				2	48	To draw.
				2	49	Compassion.
				3	50	To visit my relatives.
				3	51	To celebrate my birthday.
				1	52	To play with my teacher.
				3	53	To dance “funk”.
				2	54	A handsome/good teacher.
				2	55	My mom moving house.
				1	56	Doing my homework with my mother.
				3	57	To read.
				3	58	To know how to read.
				3	59	To have money.
				2	60	To play at school.
				1	61	Not being with strangers.
				3	62	Do not be grounded.
				3	63	Not being alone.
				2	64	My aunt to be home.
				3	65	Don't get beaten by my mother.
				3	66	Feed me well.
				3	67	My father stop drinking.
				2	68	My parents do not divorce.
				3	69	Do not be cold
				2	70	My relatives do not die.
				3	71	Traveling
				2	72	Win a boot from my mother.
				3	73	Love
6	ADS5		Feasibility	3	1	Family union.
				2	2	15 minutes of break.
				3	3	More fun classes.
				3	4	Practical classes.
				3	5	To be inteligente.
				2	6	Financial independence.
				3	7	Respect among people.
				2	8	Sport investment.
				3	9	Mortality decrease.
				3	10	To be a professional soccer player.
				2	11	Less questions in class.
				3	12	Have a library at school.
				3	13	Physical education class on Monday.
				2	14	Leisure activities.
				3	15	To have physical and mental health.
				3	16	Family care.
				3	17	To have graduated high school.
				3	18	Improve relationship with mom.
				2	19	Building a family.
				2	20	Defend family in disputes and discussions.
				3	21	To get good grades.
				3	22	Own house.
				3	23	To have a good job.
				2	24	Faith.
				3	25	Having a boy or girlfriend.
				3	26	To play sports.
				3	27	Paternal presence.
				3	28	To study.
				3	29	More happy in Family.
				3	30	Joy
				3	31	To have friends.
				3	32	To eat tasty foods.
				3	33	To have a baby brother.
				3	34	To have access to mobile.
				3	35	To be happy at school.
				1	36	Not having bullying.
				3	37	To buy toys.
				3	38	My friends stop fighting.
				1	39	My parents stop fighting.
				3	40	My father gets a job.
				3	41	To see my teacher happy.
				3	42	To make my family happy.
				3	43	Being with my teacher.
				3	44	Being with my father and mother.
				3	45	My Family.
				3	46	Peace.
				3	47	To paint.
				3	48	To draw.
				3	49	Compassion.
				3	50	To visit my relatives.
				3	51	To celebrate my birthday.
				3	52	To play with my teacher.
				3	53	To dance “funk”.
				2	54	A handsome/good teacher.
				3	55	My mom moving house.
				3	56	Doing my homework with my mother.
				3	57	To read.
				3	58	To know how to read.
				3	59	To have money.
				3	60	To play at school.
				1	61	Not being with strangers.
				3	62	Do not be grounded.
				3	63	Not being alone.
				3	64	My aunt to be home.
				2	65	Don't get beaten by my mother.
				3	66	Feed me well.
				3	67	My father stop drinking.
				1	68	My parents do not divorce.
				1	69	Do not be cold
				1	70	My relatives do not die.
				3	71	Traveling
				3	72	Win a boot from my mother.
				3	73	Love
			Importance	3	1	Family union.
				1	2	15 minutes of break.
				2	3	More fun classes.
				3	4	Practical classes.
				3	5	To be inteligente.
				2	6	Financial independence.
				3	7	Respect among people.
				2	8	Sport investment.
				3	9	Mortality decrease.
				2	10	To be a professional soccer player.
				2	11	Less questions in class.
				3	12	Have a library at school.
				3	13	Physical education class on Monday.
				2	14	Leisure activities.
				1	15	To have physical and mental health.
				3	16	Family care.
				3	17	To have graduated high school.
				3	18	Improve relationship with mom.
				3	19	Building a family.
				2	20	Defend family in disputes and discussions.
				3	21	To get good grades.
				3	22	Own house.
				3	23	To have a good job.
				3	24	Faith.
				2	25	Having a boy or girlfriend.
				3	26	To play sports.
				2	27	Paternal presence.
				3	28	To study.
				3	29	More happy in Family.
				3	30	Joy
				3	31	To have friends.
				3	32	To eat tasty foods.
				3	33	To have a baby brother.
				2	34	To have access to mobile.
				3	35	To be happy at school.
				1	36	Not having bullying.
				2	37	To buy toys.
				3	38	My friends stop fighting.
				3	39	My parents stop fighting.
				3	40	My father gets a job.
				3	41	To see my teacher happy.
				3	42	To make my family happy.
				2	43	Being with my teacher.
				3	44	Being with my father and mother.
				3	45	My Family.
				3	46	Peace.
				2	47	To paint.
				3	48	To draw.
				2	49	Compassion.
				3	50	To visit my relatives.
				3	51	To celebrate my birthday.
				2	52	To play with my teacher.
				3	53	To dance “funk”.
				2	54	A handsome/good teacher.
				1	55	My mom moving house.
				3	56	Doing my homework with my mother.
				3	57	To read.
				3	58	To know how to read.
				3	59	To have money.
				2	60	To play at school.
				1	61	Not being with strangers.
				1	62	Do not be grounded.
				2	63	Not being alone.
				1	64	My aunt to be home.
				3	65	Don't get beaten by my mother.
				3	66	Feed me well.
				1	67	My father stop drinking.
				1	68	My parents do not divorce.
				1	69	Do not be cold
				1	70	My relatives do not die.
				3	71	Traveling
				3	72	Win a boot from my mother.
				3	73	Love
7	ADS6		Feasibility	2	1	Family union.
				3	2	15 minutes of break.
				2	3	More fun classes.
				3	4	Practical classes.
				3	5	To be inteligente.
				3	6	Financial independence.
				2	7	Respect among people.
				2	8	Sport investment.
				2	9	Mortality decrease.
				2	10	To be a professional soccer player.
				1	11	Less questions in class.
				2	12	Have a library at school.
				2	13	Physical education class on Monday.
				3	14	Leisure activities.
				3	15	To have physical and mental health.
				2	16	Family care.
				2	17	To have graduated high school.
				3	18	Improve relationship with mom.
				3	19	Building a family.
				3	20	Defend family in disputes and discussions.
				3	21	To get good grades.
				1	22	Own house.
				2	23	To have a good job.
				3	24	Faith.
				3	25	Having a boy or girlfriend.
				3	26	To play sports.
				1	27	Paternal presence.
				2	28	To study.
				2	29	More happy in Family.
				3	30	Joy
				3	31	To have friends.
				3	32	To eat tasty foods.
				1	33	To have a baby brother.
				3	34	To have access to mobile.
				3	35	To be happy at school.
				1	36	Not having bullying.
				3	37	To buy toys.
				2	38	My friends stop fighting.
				2	39	My parents stop fighting.
				3	40	My father gets a job.
				3	41	To see my teacher happy.
				3	42	To make my family happy.
				2	43	Being with my teacher.
				3	44	Being with my father and mother.
				3	45	My Family.
				2	46	Peace.
				1	47	To paint.
				2	48	To draw.
				3	49	Compassion.
				3	50	To visit my relatives.
				1	51	To celebrate my birthday.
				2	52	To play with my teacher.
				3	53	To dance “funk”.
				3	54	A handsome/good teacher.
				1	55	My mom moving house.
				1	56	Doing my homework with my mother.
				2	57	To read.
				3	58	To know how to read.
				2	59	To have money.
				3	60	To play at school.
				2	61	Not being with strangers.
				1	62	Do not be grounded.
				2	63	Not being alone.
				1	64	My aunt to be home.
				3	65	Don't get beaten by my mother.
				2	66	Feed me well.
				1	67	My father stop drinking.
				2	68	My parents do not divorce.
				3	69	Do not be cold
				2	70	My relatives do not die.
				3	71	Traveling
				1	72	Win a boot from my mother.
				3	73	Love
			Importance	3	1	Family union.
				2	2	15 minutes of break.
				2	3	More fun classes.
				3	4	Practical classes.
				2	5	To be inteligente.
				3	6	Financial independence.
				3	7	Respect among people.
				3	8	Sport investment.
				2	9	Mortality decrease.
				3	10	To be a professional soccer player.
				3	11	Less questions in class.
				3	12	Have a library at school.
				1	13	Physical education class on Monday.
				2	14	Leisure activities.
				3	15	To have physical and mental health.
				3	16	Family care.
				3	17	To have graduated high school.
				3	18	Improve relationship with mom.
				3	19	Building a family.
				3	20	Defend family in disputes and discussions.
				3	21	To get good grades.
				3	22	Own house.
				3	23	To have a good job.
				3	24	Faith.
				2	25	Having a boy or girlfriend.
				3	26	To play sports.
				3	27	Paternal presence.
				3	28	To study.
				3	29	More happy in Family.
				3	30	Joy
				3	31	To have friends.
				3	32	To eat tasty foods.
				1	33	To have a baby brother.
				3	34	To have access to mobile.
				3	35	To be happy at school.
				3	36	Not having bullying.
				3	37	To buy toys.
				3	38	My friends stop fighting.
				3	39	My parents stop fighting.
				3	40	My father gets a job.
				3	41	To see my teacher happy.
				3	42	To make my family happy.
				2	43	Being with my teacher.
				3	44	Being with my father and mother.
				3	45	My Family.
				3	46	Peace.
				1	47	To paint.
				2	48	To draw.
				3	49	Compassion.
				3	50	To visit my relatives.
				2	51	To celebrate my birthday.
				2	52	To play with my teacher.
				3	53	To dance “funk”.
				1	54	A handsome/good teacher.
				1	55	My mom moving house.
				2	56	Doing my homework with my mother.
				2	57	To read.
				3	58	To know how to read.
				3	59	To have money.
				3	60	To play at school.
				3	61	Not being with strangers.
				2	62	Do not be grounded.
				2	63	Not being alone.
				3	64	My aunt to be home.
				2	65	Don't get beaten by my mother.
				3	66	Feed me well.
				3	67	My father stop drinking.
				3	68	My parents do not divorce.
				3	69	Do not be cold
				3	70	My relatives do not die.
				3	71	Traveling
				3	72	Win a boot from my mother.
				3	73	Love
8	ADS7		Importance	1	1	Family union.
				1	2	15 minutes of break.
				2	3	More fun classes.
				1	4	Practical classes.
				1	5	To be inteligente.
				3	6	Financial independence.
				3	7	Respect among people.
				2	8	Sport investment.
				1	9	Mortality decrease.
				2	10	To be a professional soccer player.
				3	11	Less questions in class.
				2	12	Have a library at school.
				2	13	Physical education class on Monday.
				3	14	Leisure activities.
				3	15	To have physical and mental health.
				1	16	Family care.
				3	17	To have graduated high school.
				3	18	Improve relationship with mom.
				3	19	Building a family.
				2	20	Defend family in disputes and discussions.
				3	21	To get good grades.
				1	22	Own house.
				3	23	To have a good job.
				2	24	Faith.
				2	25	Having a boy or girlfriend.
				3	26	To play sports.
				2	27	Paternal presence.
				3	28	To study.
				3	29	More happy in Family.
				3	30	Joy
				3	31	To have friends.
				3	32	To eat tasty foods.
				3	33	To have a baby brother.
				3	34	To have access to mobile.
				3	35	To be happy at school.
				1	36	Not having bullying.
				1	37	To buy toys.
				1	38	My friends stop fighting.
				1	39	My parents stop fighting.
				3	40	My father gets a job.
				3	41	To see my teacher happy.
				3	42	To make my family happy.
				3	43	Being with my teacher.
				3	44	Being with my father and mother.
				3	45	My Family.
				3	46	Peace.
				3	47	To paint.
				3	48	To draw.
				3	49	Compassion.
				3	50	To visit my relatives.
				3	51	To celebrate my birthday.
				3	52	To play with my teacher.
				3	53	To dance “funk”.
				2	54	A handsome/good teacher.
				1	55	My mom moving house.
				1	56	Doing my homework with my mother.
				3	57	To read.
				3	58	To know how to read.
				3	59	To have money.
				3	60	To play at school.
				1	61	Not being with strangers.
				3	62	Do not be grounded.
				3	63	Not being alone.
				3	64	My aunt to be home.
				3	65	Don't get beaten by my mother.
				3	66	Feed me well.
				1	67	My father stop drinking.
				3	68	My parents do not divorce.
				3	69	Do not be cold
				3	70	My relatives do not die.
				3	71	Traveling
				3	72	Win a boot from my mother.
				3	73	Love
			Feasibility	3	1	Family union.
				3	2	15 minutes of break.
				3	3	More fun classes.
				3	4	Practical classes.
				3	5	To be inteligente.
				2	6	Financial independence.
				3	7	Respect among people.
				3	8	Sport investment.
				1	9	Mortality decrease.
				3	10	To be a professional soccer player.
				3	11	Less questions in class.
				3	12	Have a library at school.
				3	13	Physical education class on Monday.
				3	14	Leisure activities.
				3	15	To have physical and mental health.
				3	16	Family care.
				3	17	To have graduated high school.
				3	18	Improve relationship with mom.
				3	19	Building a family.
				3	20	Defend family in disputes and discussions.
				3	21	To get good grades.
				3	22	Own house.
				3	23	To have a good job.
				3	24	Faith.
				3	25	Having a boy or girlfriend.
				3	26	To play sports.
				3	27	Paternal presence.
				3	28	To study.
				3	29	More happy in Family.
				3	30	Joy
				3	31	To have friends.
				3	32	To eat tasty foods.
				2	33	To have a baby brother.
				1	34	To have access to mobile.
				3	35	To be happy at school.
				1	36	Not having bullying.
				1	37	To buy toys.
				1	38	My friends stop fighting.
				1	39	My parents stop fighting.
				3	40	My father gets a job.
				3	41	To see my teacher happy.
				3	42	To make my family happy.
				3	43	Being with my teacher.
				3	44	Being with my father and mother.
				3	45	My Family.
				3	46	Peace.
				3	47	To paint.
				3	48	To draw.
				3	49	Compassion.
				3	50	To visit my relatives.
				3	51	To celebrate my birthday.
				3	52	To play with my teacher.
				3	53	To dance “funk”.
				3	54	A handsome/good teacher.
				1	55	My mom moving house.
				3	56	Doing my homework with my mother.
				3	57	To read.
				3	58	To know how to read.
				3	59	To have money.
				1	60	To play at school.
				1	61	Not being with strangers.
				2	62	Do not be grounded.
				1	63	Not being alone.
				3	64	My aunt to be home.
				3	65	Don't get beaten by my mother.
				3	66	Feed me well.
				1	67	My father stop drinking.
				1	68	My parents do not divorce.
				3	69	Do not be cold
				1	70	My relatives do not die.
				3	71	Traveling
				3	72	Win a boot from my mother.
				3	73	Love
9	ADS8		Feasibility	3	1	Family union.
				2	2	15 minutes of break.
				3	3	More fun classes.
				2	4	Practical classes.
				3	5	To be inteligente.
				2	6	Financial independence.
				2	7	Respect among people.
				2	8	Sport investment.
				2	9	Mortality decrease.
				3	10	To be a professional soccer player.
				2	11	Less questions in class.
				3	12	Have a library at school.
				3	13	Physical education class on Monday.
				3	14	Leisure activities.
				2	15	To have physical and mental health.
				3	16	Family care.
				2	17	To have graduated high school.
				3	18	Improve relationship with mom.
				2	19	Building a family.
				1	20	Defend family in disputes and discussions.
				3	21	To get good grades.
				3	22	Own house.
				3	23	To have a good job.
				3	24	Faith.
				3	25	Having a boy or girlfriend.
				3	26	To play sports.
				2	27	Paternal presence.
				3	28	To study.
				3	29	More happy in Family.
				3	30	Joy
				2	31	To have friends.
				3	32	To eat tasty foods.
				3	33	To have a baby brother.
				2	34	To have access to mobile.
				3	35	To be happy at school.
				2	36	Not having bullying.
				2	37	To buy toys.
				2	38	My friends stop fighting.
				2	39	My parents stop fighting.
				2	40	My father gets a job.
				2	41	To see my teacher happy.
				2	42	To make my family happy.
				2	43	Being with my teacher.
				2	44	Being with my father and mother.
				2	45	My Family.
				2	46	Peace.
				2	47	To paint.
				2	48	To draw.
				2	49	Compassion.
				2	50	To visit my relatives.
				2	51	To celebrate my birthday.
				2	52	To play with my teacher.
				2	53	To dance “funk”.
				2	54	A handsome/good teacher.
				2	55	My mom moving house.
				2	56	Doing my homework with my mother.
				2	57	To read.
				2	58	To know how to read.
				2	59	To have money.
				2	60	To play at school.
				2	61	Not being with strangers.
				2	62	Do not be grounded.
				2	63	Not being alone.
				2	64	My aunt to be home.
				2	65	Don't get beaten by my mother.
				2	66	Feed me well.
				2	67	My father stop drinking.
				2	68	My parents do not divorce.
				2	69	Do not be cold
				2	70	My relatives do not die.
				2	71	Traveling
				2	72	Win a boot from my mother.
				2	73	Love
			Importance	3	1	Family union.
				1	2	15 minutes of break.
				3	3	More fun classes.
				3	4	Practical classes.
				3	5	To be inteligente.
				2	6	Financial independence.
				1	7	Respect among people.
				2	8	Sport investment.
				1	9	Mortality decrease.
				3	10	To be a professional soccer player.
				2	11	Less questions in class.
				3	12	Have a library at school.
				3	13	Physical education class on Monday.
				2	14	Leisure activities.
				1	15	To have physical and mental health.
				3	16	Family care.
				3	17	To have graduated high school.
				3	18	Improve relationship with mom.
				2	19	Building a family.
				1	20	Defend family in disputes and discussions.
				3	21	To get good grades.
				3	22	Own house.
				3	23	To have a good job.
				3	24	Faith.
				3	25	Having a boy or girlfriend.
				3	26	To play sports.
				3	27	Paternal presence.
				3	28	To study.
				3	29	More happy in Family.
				3	30	Joy
				3	31	To have friends.
				2	32	To eat tasty foods.
				2	33	To have a baby brother.
				3	34	To have access to mobile.
				3	35	To be happy at school.
				2	36	Not having bullying.
				2	37	To buy toys.
				2	38	My friends stop fighting.
				2	39	My parents stop fighting.
				2	40	My father gets a job.
				2	41	To see my teacher happy.
				2	42	To make my family happy.
				2	43	Being with my teacher.
				2	44	Being with my father and mother.
				2	45	My Family.
				2	46	Peace.
				2	47	To paint.
				2	48	To draw.
				2	49	Compassion.
				2	50	To visit my relatives.
				2	51	To celebrate my birthday.
				2	52	To play with my teacher.
				2	53	To dance “funk”.
				2	54	A handsome/good teacher.
				2	55	My mom moving house.
				2	56	Doing my homework with my mother.
				2	57	To read.
				2	58	To know how to read.
				2	59	To have money.
				2	60	To play at school.
				2	61	Not being with strangers.
				2	62	Do not be grounded.
				2	63	Not being alone.
				2	64	My aunt to be home.
				2	65	Don't get beaten by my mother.
				2	66	Feed me well.
				2	67	My father stop drinking.
				2	68	My parents do not divorce.
				2	69	Do not be cold
				2	70	My relatives do not die.
				2	71	Traveling
				2	72	Win a boot from my mother.
				2	73	Love
10	ADS9		Importance	3	1	Family union.
				2	2	15 minutes of break.
				3	3	More fun classes.
				3	4	Practical classes.
				3	5	To be inteligente.
				3	6	Financial independence.
				3	7	Respect among people.
				3	8	Sport investment.
				3	9	Mortality decrease.
				3	10	To be a professional soccer player.
				3	11	Less questions in class.
				3	12	Have a library at school.
				2	13	Physical education class on Monday.
				3	14	Leisure activities.
				3	15	To have physical and mental health.
				3	16	Family care.
				3	17	To have graduated high school.
				3	18	Improve relationship with mom.
				3	19	Building a family.
				3	20	Defend family in disputes and discussions.
				3	21	To get good grades.
				3	22	Own house.
				3	23	To have a good job.
				3	24	Faith.
				2	25	Having a boy or girlfriend.
				3	26	To play sports.
				3	27	Paternal presence.
				3	28	To study.
				3	29	More happy in Family.
				3	30	Joy
				3	31	To have friends.
				2	32	To eat tasty foods.
				2	33	To have a baby brother.
				2	34	To have access to mobile.
				3	35	To be happy at school.
				3	36	Not having bullying.
				2	37	To buy toys.
				2	38	My friends stop fighting.
				3	39	My parents stop fighting.
				3	40	My father gets a job.
				3	41	To see my teacher happy.
				3	42	To make my family happy.
				3	43	Being with my teacher.
				3	44	Being with my father and mother.
				3	45	My Family.
				3	46	Peace.
				3	47	To paint.
				2	48	To draw.
				3	49	Compassion.
				3	50	To visit my relatives.
				3	51	To celebrate my birthday.
				3	52	To play with my teacher.
				1	53	To dance “funk”.
				2	54	A handsome/good teacher.
				2	55	My mom moving house.
				3	56	Doing my homework with my mother.
				3	57	To read.
				3	58	To know how to read.
				2	59	To have money.
				2	60	To play at school.
				3	61	Not being with strangers.
				2	62	Do not be grounded.
				3	63	Not being alone.
				2	64	My aunt to be home.
				3	65	Don't get beaten by my mother.
				3	66	Feed me well.
				3	67	My father stop drinking.
				3	68	My parents do not divorce.
				1	69	Do not be cold
				3	70	My relatives do not die.
				1	71	Traveling
				3	72	Win a boot from my mother.
				3	73	Love
			Feasibility	3	1	Family union.
				1	2	15 minutes of break.
				2	3	More fun classes.
				3	4	Practical classes.
				3	5	To be inteligente.
				3	6	Financial independence.
				3	7	Respect among people.
				3	8	Sport investment.
				1	9	Mortality decrease.
				3	10	To be a professional soccer player.
				3	11	Less questions in class.
				3	12	Have a library at school.
				2	13	Physical education class on Monday.
				3	14	Leisure activities.
				3	15	To have physical and mental health.
				3	16	Family care.
				3	17	To have graduated high school.
				3	18	Improve relationship with mom.
				2	19	Building a family.
				3	20	Defend family in disputes and discussions.
				3	21	To get good grades.
				3	22	Own house.
				3	23	To have a good job.
				3	24	Faith.
				3	25	Having a boy or girlfriend.
				3	26	To play sports.
				2	27	Paternal presence.
				3	28	To study.
				3	29	More happy in Family.
				3	30	Joy
				3	31	To have friends.
				2	32	To eat tasty foods.
				2	33	To have a baby brother.
				2	34	To have access to mobile.
				3	35	To be happy at school.
				1	36	Not having bullying.
				1	37	To buy toys.
				1	38	My friends stop fighting.
				2	39	My parents stop fighting.
				3	40	My father gets a job.
				3	41	To see my teacher happy.
				3	42	To make my family happy.
				3	43	Being with my teacher.
				3	44	Being with my father and mother.
				3	45	My Family.
				3	46	Peace.
				3	47	To paint.
				2	48	To draw.
				3	49	Compassion.
				3	50	To visit my relatives.
				2	51	To celebrate my birthday.
				3	52	To play with my teacher.
				1	53	To dance “funk”.
				2	54	A handsome/good teacher.
				1	55	My mom moving house.
				3	56	Doing my homework with my mother.
				3	57	To read.
				3	58	To know how to read.
				3	59	To have money.
				3	60	To play at school.
				2	61	Not being with strangers.
				1	62	Do not be grounded.
				1	63	Not being alone.
				1	64	My aunt to be home.
				2	65	Don't get beaten by my mother.
				3	66	Feed me well.
				2	67	My father stop drinking.
				3	68	My parents do not divorce.
				1	69	Do not be cold
				2	70	My relatives do not die.
				2	71	Traveling
				3	72	Win a boot from my mother.
				3	73	Love
11	CR1		Importance	3	1	Family union.
				1	2	15 minutes of break.
				3	3	More fun classes.
				3	4	Practical classes.
				3	5	To be inteligente.
				3	6	Financial independence.
				3	7	Respect among people.
				3	8	Sport investment.
				3	9	Mortality decrease.
				2	10	To be a professional soccer player.
				2	11	Less questions in class.
				3	12	Have a library at school.
				3	13	Physical education class on Monday.
				2	14	Leisure activities.
				3	15	To have physical and mental health.
				3	16	Family care.
				3	17	To have graduated high school.
				2	18	Improve relationship with mom.
				3	19	Building a family.
				3	20	Defend family in disputes and discussions.
				3	21	To get good grades.
				2	22	Own house.
				3	23	To have a good job.
				3	24	Faith.
				2	25	Having a boy or girlfriend.
				3	26	To play sports.
				3	27	Paternal presence.
				3	28	To study.
				3	29	More happy in Family.
				3	30	Joy
				3	31	To have friends.
				2	32	To eat tasty foods.
				3	33	To have a baby brother.
				1	34	To have access to mobile.
				3	35	To be happy at school.
				3	36	Not having bullying.
				2	37	To buy toys.
				3	38	My friends stop fighting.
				3	39	My parents stop fighting.
				3	40	My father gets a job.
				3	41	To see my teacher happy.
				3	42	To make my family happy.
				3	43	Being with my teacher.
				3	44	Being with my father and mother.
				3	45	My Family.
				3	46	Peace.
				2	47	To paint.
				1	48	To draw.
				3	49	Compassion.
				3	50	To visit my relatives.
				2	51	To celebrate my birthday.
				2	52	To play with my teacher.
				1	53	To dance “funk”.
				2	54	A handsome/good teacher.
				2	55	My mom moving house.
				3	56	Doing my homework with my mother.
				3	57	To read.
				3	58	To know how to read.
				2	59	To have money.
				1	60	To play at school.
				3	61	Not being with strangers.
				2	62	Do not be grounded.
				3	63	Not being alone.
				3	64	My aunt to be home.
				2	65	Don't get beaten by my mother.
				3	66	Feed me well.
				3	67	My father stop drinking.
				3	68	My parents do not divorce.
				3	69	Do not be cold
				3	70	My relatives do not die.
				2	71	Traveling
				2	72	Win a boot from my mother.
				3	73	Love
			Feasibility	3	1	Family union.
				3	2	15 minutes of break.
				3	3	More fun classes.
				2	4	Practical classes.
				3	5	To be inteligente.
				3	6	Financial independence.
				3	7	Respect among people.
				3	8	Sport investment.
				3	9	Mortality decrease.
				3	10	To be a professional soccer player.
				3	11	Less questions in class.
				3	12	Have a library at school.
				3	13	Physical education class on Monday.
				3	14	Leisure activities.
				3	15	To have physical and mental health.
				3	16	Family care.
				3	17	To have graduated high school.
				3	18	Improve relationship with mom.
				3	19	Building a family.
				3	20	Defend family in disputes and discussions.
				3	21	To get good grades.
				3	22	Own house.
				3	23	To have a good job.
				3	24	Faith.
				2	25	Having a boy or girlfriend.
				3	26	To play sports.
				3	27	Paternal presence.
				3	28	To study.
				3	29	More happy in Family.
				3	30	Joy
				3	31	To have friends.
				3	32	To eat tasty foods.
				3	33	To have a baby brother.
				2	34	To have access to mobile.
				3	35	To be happy at school.
				3	36	Not having bullying.
				3	37	To buy toys.
				3	38	My friends stop fighting.
				3	39	My parents stop fighting.
				3	40	My father gets a job.
				3	41	To see my teacher happy.
				3	42	To make my family happy.
				3	43	Being with my teacher.
				3	44	Being with my father and mother.
				3	45	My Family.
				3	46	Peace.
				3	47	To paint.
				3	48	To draw.
				3	49	Compassion.
				3	50	To visit my relatives.
				3	51	To celebrate my birthday.
				3	52	To play with my teacher.
				3	53	To dance “funk”.
				3	54	A handsome/good teacher.
				3	55	My mom moving house.
				3	56	Doing my homework with my mother.
				3	57	To read.
				3	58	To know how to read.
				3	59	To have money.
				3	60	To play at school.
				1	61	Not being with strangers.
				3	62	Do not be grounded.
				3	63	Not being alone.
				3	64	My aunt to be home.
				3	65	Don't get beaten by my mother.
				3	66	Feed me well.
				3	67	My father stop drinking.
				3	68	My parents do not divorce.
				3	69	Do not be cold
				3	70	My relatives do not die.
				2	71	Traveling
				2	72	Win a boot from my mother.
				3	73	Love
12	CR10		Importance	3	1	Family union.
				1	2	15 minutes of break.
				3	3	More fun classes.
				3	4	Practical classes.
				3	5	To be inteligente.
				3	6	Financial independence.
				3	7	Respect among people.
				3	8	Sport investment.
				3	9	Mortality decrease.
				3	10	To be a professional soccer player.
				3	11	Less questions in class.
				3	12	Have a library at school.
				3	13	Physical education class on Monday.
				3	14	Leisure activities.
				3	15	To have physical and mental health.
				3	16	Family care.
				3	17	To have graduated high school.
				3	18	Improve relationship with mom.
				2	19	Building a family.
				3	20	Defend family in disputes and discussions.
				3	21	To get good grades.
				3	22	Own house.
				3	23	To have a good job.
				3	24	Faith.
				1	25	Having a boy or girlfriend.
				3	26	To play sports.
				3	27	Paternal presence.
				3	28	To study.
				3	29	More happy in Family.
				3	30	Joy
				3	31	To have friends.
				3	32	To eat tasty foods.
				3	33	To have a baby brother.
				3	34	To have access to mobile.
				3	35	To be happy at school.
				1	36	Not having bullying.
				1	37	To buy toys.
				3	38	My friends stop fighting.
				3	39	My parents stop fighting.
				3	40	My father gets a job.
				3	41	To see my teacher happy.
				3	42	To make my family happy.
				3	43	Being with my teacher.
				3	44	Being with my father and mother.
				3	45	My Family.
				3	46	Peace.
				1	47	To paint.
				2	48	To draw.
				3	49	Compassion.
				2	50	To visit my relatives.
				3	51	To celebrate my birthday.
				3	52	To play with my teacher.
				2	53	To dance “funk”.
				3	54	A handsome/good teacher.
				2	55	My mom moving house.
				1	56	Doing my homework with my mother.
				3	57	To read.
				3	58	To know how to read.
				3	59	To have money.
				3	60	To play at school.
				1	61	Not being with strangers.
				2	62	Do not be grounded.
				2	63	Not being alone.
				2	64	My aunt to be home.
				1	65	Don't get beaten by my mother.
				3	66	Feed me well.
				3	67	My father stop drinking.
				3	68	My parents do not divorce.
				2	69	Do not be cold
				3	70	My relatives do not die.
				3	71	Traveling
				3	72	Win a boot from my mother.
				3	73	Love
			Feasibility	3	1	Family union.
				2	2	15 minutes of break.
				3	3	More fun classes.
				3	4	Practical classes.
				3	5	To be inteligente.
				3	6	Financial independence.
				3	7	Respect among people.
				3	8	Sport investment.
				2	9	Mortality decrease.
				2	10	To be a professional soccer player.
				3	11	Less questions in class.
				3	12	Have a library at school.
				3	13	Physical education class on Monday.
				3	14	Leisure activities.
				3	15	To have physical and mental health.
				3	16	Family care.
				3	17	To have graduated high school.
				3	18	Improve relationship with mom.
				3	19	Building a family.
				3	20	Defend family in disputes and discussions.
				3	21	To get good grades.
				3	22	Own house.
				3	23	To have a good job.
				3	24	Faith.
				3	25	Having a boy or girlfriend.
				3	26	To play sports.
				3	27	Paternal presence.
				3	28	To study.
				3	29	More happy in Family.
				3	30	Joy
				3	31	To have friends.
				3	32	To eat tasty foods.
				3	33	To have a baby brother.
				3	34	To have access to mobile.
				3	35	To be happy at school.
				3	36	Not having bullying.
				3	37	To buy toys.
				3	38	My friends stop fighting.
				3	39	My parents stop fighting.
				3	40	My father gets a job.
				3	41	To see my teacher happy.
				3	42	To make my family happy.
				3	43	Being with my teacher.
				3	44	Being with my father and mother.
				3	45	My Family.
				3	46	Peace.
				3	47	To paint.
				3	48	To draw.
				3	49	Compassion.
				2	50	To visit my relatives.
				3	51	To celebrate my birthday.
				3	52	To play with my teacher.
				3	53	To dance “funk”.
				3	54	A handsome/good teacher.
				1	55	My mom moving house.
				1	56	Doing my homework with my mother.
				3	57	To read.
				3	58	To know how to read.
				3	59	To have money.
				3	60	To play at school.
				3	61	Not being with strangers.
				2	62	Do not be grounded.
				3	63	Not being alone.
				2	64	My aunt to be home.
				2	65	Don't get beaten by my mother.
				3	66	Feed me well.
				2	67	My father stop drinking.
				3	68	My parents do not divorce.
				3	69	Do not be cold
				2	70	My relatives do not die.
				2	71	Traveling
				2	72	Win a boot from my mother.
				3	73	Love
13	CR2		Feasibility	2	1	Family union.
				3	2	15 minutes of break.
				3	3	More fun classes.
				3	4	Practical classes.
				2	5	To be inteligente.
				1	6	Financial independence.
				2	7	Respect among people.
				2	8	Sport investment.
				3	9	Mortality decrease.
				2	10	To be a professional soccer player.
				1	11	Less questions in class.
				1	12	Have a library at school.
				3	13	Physical education class on Monday.
				2	14	Leisure activities.
				2	15	To have physical and mental health.
				2	16	Family care.
				3	17	To have graduated high school.
				3	18	Improve relationship with mom.
				2	19	Building a family.
				2	20	Defend family in disputes and discussions.
				3	21	To get good grades.
				2	22	Own house.
				3	23	To have a good job.
				3	24	Faith.
				3	25	Having a boy or girlfriend.
				3	26	To play sports.
				3	27	Paternal presence.
				2	28	To study.
				2	29	More happy in Family.
				3	30	Joy
				3	31	To have friends.
				3	32	To eat tasty foods.
				3	33	To have a baby brother.
				2	34	To have access to mobile.
				2	35	To be happy at school.
				1	36	Not having bullying.
				2	37	To buy toys.
				3	38	My friends stop fighting.
				1	39	My parents stop fighting.
				2	40	My father gets a job.
				2	41	To see my teacher happy.
				2	42	To make my family happy.
				2	43	Being with my teacher.
				3	44	Being with my father and mother.
				2	45	My Family.
				2	46	Peace.
				2	47	To paint.
				2	48	To draw.
				2	49	Compassion.
				2	50	To visit my relatives.
				2	51	To celebrate my birthday.
				2	52	To play with my teacher.
				2	53	To dance “funk”.
				2	54	A handsome/good teacher.
				2	55	My mom moving house.
				3	56	Doing my homework with my mother.
				2	57	To read.
				3	58	To know how to read.
				2	59	To have money.
				2	60	To play at school.
				1	61	Not being with strangers.
				2	62	Do not be grounded.
				1	63	Not being alone.
				3	64	My aunt to be home.
				1	65	Don't get beaten by my mother.
				3	66	Feed me well.
				1	67	My father stop drinking.
				2	68	My parents do not divorce.
				2	69	Do not be cold
				3	70	My relatives do not die.
				2	71	Traveling
				3	72	Win a boot from my mother.
				2	73	Love
			Importance	2	1	Family union.
				1	2	15 minutes of break.
				3	3	More fun classes.
				1	4	Practical classes.
				3	5	To be inteligente.
				2	6	Financial independence.
				2	7	Respect among people.
				2	8	Sport investment.
				2	9	Mortality decrease.
				3	10	To be a professional soccer player.
				2	11	Less questions in class.
				1	12	Have a library at school.
				3	13	Physical education class on Monday.
				2	14	Leisure activities.
				3	15	To have physical and mental health.
				2	16	Family care.
				2	17	To have graduated high school.
				2	18	Improve relationship with mom.
				2	19	Building a family.
				3	20	Defend family in disputes and discussions.
				3	21	To get good grades.
				3	22	Own house.
				3	23	To have a good job.
				3	24	Faith.
				3	25	Having a boy or girlfriend.
				2	26	To play sports.
				2	27	Paternal presence.
				2	28	To study.
				2	29	More happy in Family.
				3	30	Joy
				2	31	To have friends.
				3	32	To eat tasty foods.
				1	33	To have a baby brother.
				2	34	To have access to mobile.
				1	35	To be happy at school.
				1	36	Not having bullying.
				2	37	To buy toys.
				1	38	My friends stop fighting.
				3	39	My parents stop fighting.
				2	40	My father gets a job.
				2	41	To see my teacher happy.
				3	42	To make my family happy.
				2	43	Being with my teacher.
				3	44	Being with my father and mother.
				3	45	My Family.
				2	46	Peace.
				2	47	To paint.
				1	48	To draw.
				2	49	Compassion.
				2	50	To visit my relatives.
				3	51	To celebrate my birthday.
				2	52	To play with my teacher.
				3	53	To dance “funk”.
				2	54	A handsome/good teacher.
				3	55	My mom moving house.
				2	56	Doing my homework with my mother.
				1	57	To read.
				3	58	To know how to read.
				2	59	To have money.
				1	60	To play at school.
				2	61	Not being with strangers.
				2	62	Do not be grounded.
				1	63	Not being alone.
				2	64	My aunt to be home.
				2	65	Don't get beaten by my mother.
				2	66	Feed me well.
				2	67	My father stop drinking.
				3	68	My parents do not divorce.
				1	69	Do not be cold
				1	70	My relatives do not die.
				3	71	Traveling
				3	72	Win a boot from my mother.
				3	73	Love
14	CR3		Importance	3	1	Family union.
				3	2	15 minutes of break.
				2	3	More fun classes.
				2	4	Practical classes.
				2	5	To be inteligente.
				1	6	Financial independence.
				2	7	Respect among people.
				2	8	Sport investment.
				1	9	Mortality decrease.
				2	10	To be a professional soccer player.
				2	11	Less questions in class.
				1	12	Have a library at school.
				3	13	Physical education class on Monday.
				1	14	Leisure activities.
				3	15	To have physical and mental health.
				3	16	Family care.
				2	17	To have graduated high school.
				2	18	Improve relationship with mom.
				1	19	Building a family.
				3	20	Defend family in disputes and discussions.
				3	21	To get good grades.
				3	22	Own house.
				3	23	To have a good job.
				3	24	Faith.
				1	25	Having a boy or girlfriend.
				1	26	To play sports.
				1	27	Paternal presence.
				3	28	To study.
				3	29	More happy in Family.
				3	30	Joy
				3	31	To have friends.
				3	32	To eat tasty foods.
				3	33	To have a baby brother.
				3	34	To have access to mobile.
				3	35	To be happy at school.
				3	36	Not having bullying.
				1	37	To buy toys.
				1	38	My friends stop fighting.
				1	39	My parents stop fighting.
				3	40	My father gets a job.
				3	41	To see my teacher happy.
				3	42	To make my family happy.
				1	43	Being with my teacher.
				3	44	Being with my father and mother.
				3	45	My Family.
				3	46	Peace.
				1	47	To paint.
				1	48	To draw.
				1	49	Compassion.
				1	50	To visit my relatives.
				3	51	To celebrate my birthday.
				1	52	To play with my teacher.
				1	53	To dance “funk”.
				1	54	A handsome/good teacher.
				1	55	My mom moving house.
				3	56	Doing my homework with my mother.
				1	57	To read.
				1	58	To know how to read.
				3	59	To have money.
				1	60	To play at school.
				3	61	Not being with strangers.
				3	62	Do not be grounded.
				1	63	Not being alone.
				1	64	My aunt to be home.
				3	65	Don't get beaten by my mother.
				1	66	Feed me well.
				1	67	My father stop drinking.
				3	68	My parents do not divorce.
				1	69	Do not be cold
				3	70	My relatives do not die.
				1	71	Traveling
				1	72	Win a boot from my mother.
				1	73	Love
			Feasibility	3	1	Family union.
				3	2	15 minutes of break.
				3	3	More fun classes.
				3	4	Practical classes.
				3	5	To be inteligente.
				3	6	Financial independence.
				3	7	Respect among people.
				3	8	Sport investment.
				2	9	Mortality decrease.
				2	10	To be a professional soccer player.
				3	11	Less questions in class.
				3	12	Have a library at school.
				3	13	Physical education class on Monday.
				3	14	Leisure activities.
				3	15	To have physical and mental health.
				3	16	Family care.
				3	17	To have graduated high school.
				3	18	Improve relationship with mom.
				3	19	Building a family.
				2	20	Defend family in disputes and discussions.
				3	21	To get good grades.
				3	22	Own house.
				3	23	To have a good job.
				3	24	Faith.
				2	25	Having a boy or girlfriend.
				3	26	To play sports.
				3	27	Paternal presence.
				3	28	To study.
				3	29	More happy in Family.
[truncated: 920 more rows]
